# Supplementary material for: Proteomics reveals the function reverse of MPSSS‐treated prostate cancer‐associated fibroblasts to suppress PC‐3 cell viability via the FoxO pathway
Source: Cancer Med. 2021 Mar 11;10(7):2509–22. doi: 10.1002/cam4.3825 (PMC7982613; doi:10.1002/cam4.3825)
Supplement: Supplementary file 4 — Table S3 [file CAM4-10-2509-s006.xlsx]

## Sheet: Sheet2 (2)
Supplementary table 1 Secreted protein.
Protein ID	Protein name	Gene Symbol	Control			MPSSS
			R1	R2	R3	R1	R2	R3
Q9H0S4	Probable ATP-dependent RNA helicase	DDX47	44.3	64.2	49.7	164.8	150.9	126.1
Q9H0A8	COMM domain-containing protein 4	COMMD4	74.5	51	50.9	135.6	156.7	131.3
P31949	Protein S100-A11	S100A11	23	36.3	72	84.8	90.6	293.1
P15927	Replication protein A 32 kDa subunit	RPA2	77.6	57.3	47.1	142.7	142.3	133
Q8IWL3	Iron-sulfur cluster co-chaperone protein HscB, mitochondrial	HSCB	55.8	61.9	58.1	151.6	130.4	142.2
Q02447	Transcription factor Sp3	SP3	69.5	65	40.9	149.4	140.7	134.5
Q15785	Mitochondrial import receptor subunit	TOMM34	58.8	77.8	64.9	135.2	133.8	129.5
Q96B02	Ubiquitin-conjugating enzyme E2 W	UBE2W	71	66.3	47.1	135.8	156.1	123.8
Q9C0E2	Exportin-4	XPO4	67.4	41.3	85	136.3	164	106
Q9P287	BRCA2 and CDKN1A-interacting protein	BCCIP	78.1	69.4	74.2	155.3	146.7	76.2
O95571	Persulfide dioxygenase ETHE1, mitochondrial	ETHE1	64.4	91.2	65.2	129	128.5	121.8
Q5JS54	Proteasome assembly chaperone 4	PSMG4	72.5	73.7	54	142.6	165.3	91.9
P50583	Bis(5'-nucleosyl)-tetraphosphatase [asymmetrical]	NUDT2	82.5	67.7	61.8	133.3	122.1	132.5
O00762	Ubiquitin-conjugating enzyme E2 C	UBE2C	61.8	79.7	67.5	131.7	119.9	139.5
Q8TBF4	Zinc finger CCHC-type and RNA-binding motif-containing protein 1	ZCRB1	53.8	63.8	85.3	124.5	97.2	175.5
P51570	Galactokinase	GALK1	55.5	72.5	75.1	136.3	144.9	115.7
Q99614	Tetratricopeptide repeat protein 1	TTC1	69.7	71.3	74.1	134.3	133	117.6
P26436	Acrosomal protein SP-10	ACRV1	72.8	64.3	73.8	138.9	135.3	114.8
P61077	Ubiquitin-conjugating enzyme E2 D3	UBE2D3	85.8	69.6	61.8	128.9	155.2	98.7
Q8WWY3	U4/U6 small nuclear ribonucleoprotein Prp31	PRPF31	71.1	70.4	78.1	132.7	130.7	117.1
P25490	Transcriptional repressor protein YY1	YY1	72.3	75.1	62.7	132.3	115.2	142.4
O15305	Phosphomannomutase 2	PMM2	71.9	75.1	63.8	139.6	131.4	118.2
P50454	Serpin H1	SERPINH1	72.3	77.2	70.2	146.1	131.5	102.7
Q9P0P0	E3 ubiquitin-protein ligase	RNF181	71.1	85.4	66.7	116	128.4	132.4
Q9Y2V2	Calcium-regulated heat-stable protein 1	CARHSP1	70.2	81.3	64.5	126.2	125	132.7
Q9H4A6	Golgi phosphoprotein 3	GOLPH3	74.9	75.6	69.3	134.2	146.3	99.6
P41567	Eukaryotic translation initiation factor 1	EIF1	75.4	88.2	61.8	143.3	132.8	98.4
P30044	Peroxiredoxin-5, mitochondrial	PRDX5	68.4	75.5	76.7	132.3	134.5	112.6
Q99584	Protein S100-A13	S100A13	75.2	64.1	78	133.3	131.6	117.8
Q9H1Z4	WD repeat-containing protein 13	WDR13	82.5	52	72.1	125.9	141.4	126.1
P30050	60S ribosomal protein L12	RPL12	73.8	80	69	135.8	128.4	112.9
Q12972	Nuclear inhibitor of protein phosphatase 1	PPP1R8	87.1	72.6	71.7	126	135.4	107.3
P61081	NEDD8-conjugating enzyme Ubc12	UBE2M	79.2	73.7	69	127.7	131.6	118.8
Q9Y5P6	Mannose-1-phosphate guanyltransferase beta	GMPPB	70	63.1	74.3	120.7	114.9	157
P27144	Adenylate kinase 4, mitochondrial	AK4; LOC100507855	74.8	66.6	76.4	128.8	120.7	132.7
Q53FT3	Protein Hikeshi	C11orf73; HIKESHI	69.8	73	75.8	125.5	140.3	115.5
Q5VYV7	Protein SLX4IP	SLX4IP	72.1	92.8	67.1	118.5	123.3	126.2
Q9Y2Q5	Ragulator complex protein LAMTOR2	LAMTOR2	87.9	76.7	72.6	130.2	131.3	101.3
P49411	Elongation factor Tu, mitochondrial	TUFM	72.4	87.8	77.8	131.9	144.6	85.4
Q13526	Peptidyl-prolyl cis-trans isomerase NIMA-interacting 1	PIN1	90.3	73.5	64.3	109.4	123.8	138.7
Q99961	Endophilin-A2	SH3GL1	74	76.1	71.8	124.2	124.3	129.5
Q9BYD6	39S ribosomal protein L1, mitochondrial	MRPL1	86.5	73.2	70.9	121.8	124.6	122.9
Q7L9L4	MOB kinase activator 1B	MOB1B	79.2	80.8	82.2	134	139.4	84.4
Q9BYN0	Sulfiredoxin-1	SRXN1	82.4	77.8	55.6	136.8	129	118.4
Q9NPD8	Ubiquitin-conjugating enzyme E2 T	UBE2T	84.3	69.3	73.1	120.3	138.3	114.7
P16152	Carbonyl reductase [NADPH] 1	CBR1; SETD4	67.3	85.6	76.5	129.9	125.8	115
Q8IU60	m7GpppN-mRNA hydrolase	DCP2	78.1	63.1	79.6	128.5	128.1	122.6
P53611	Geranylgeranyl transferase type-2 subunit beta	RABGGTB	89.2	76.6	73	125.6	106.8	128.8
P62906	60S ribosomal protein L10a	RPL10A	78.8	80.7	71.9	133.2	128.7	106.8
Q92917	G-patch domain and KOW motifs-containing protein	GPKOW	83.6	73.4	78.4	128.6	108.4	127.6
Q02083	N-acylethanolamine-hydrolyzing acid amidase	NAAA	105.6	64.9	72.7	101.6	117.5	137.7
P49458	Sial recoition particle 9 kDa protein	SRP9; SRP9P1	87.3	92.9	60.8	140.5	143	75.6
Q53GS9	U4/U6.U5 tri-snRNP-associated protein 2	USP39	86.8	75.9	77.6	123.1	130.1	106.5
Q99816	Tumor susceptibility gene 101 protein	TSG101	82.5	75.3	76	120.3	125.7	120.2
Q96M27	Protein PRRC1	PRRC1	77.3	66.7	83.1	122.4	121	129.5
Q15185	Prostaglandin E synthase 3	PTGES3	87	75.4	76.3	120.2	127.5	113.6
Q9NZR2	Low-density lipoprotein receptor-related protein 1B	LRP1B	94.7	76.2	75.6	119.9	126	107.7
P51148	Ras-related protein Rab-5C	RAB5C	72.4	91.2	83.6	130.7	131.9	90.2
Q9Y6A4	Cilia- and flagella-associated protein 20	C16orf80; CFAP20	73.3	94.7	81.1	132	126.4	92.4
Q8TB45	DEP domain-containing mTOR-interacting protein	DEPTOR	80.7	77.7	78.4	120	121.4	121.8
O14980	Exportin-1	XPO1	86.1	76.7	79	122	127.4	108.8
P38919	Eukaryotic initiation factor 4A-III	EIF4A3	85.1	75.6	75.2	116.1	132.9	115.1
P60981	Destrin	DSTN	79.7	91.7	76.3	124.8	120.1	107.4
O75390	Citrate synthase, mitochondrial	CS	82.3	82	78.1	123	127.4	107.2
O76071	Probable cytosolic iron-sulfur protein assembly protein CIAO1	CIAO1	83.2	80.1	78.7	117.1	121	119.9
P78317	E3 ubiquitin-protein ligase RNF4	RNF4	81.3	79.7	79.9	129.7	119.6	109.9
Q9HB90	Ras-related GTP-binding protein C	RRAGC	82.5	84.7	75.5	123.4	129.6	104.4
Q9BRT3	Migration and invasion enhancer 1	MIEN1	78.5	68.3	93.5	117.3	130.9	111.5
O43395	U4/U6 small nuclear ribonucleoprotein Prp3	PRPF3	81.4	79.1	67.6	116.1	118.1	137.8
P52298	Nuclear cap-binding protein subunit 2	NCBP2	81.2	89.5	64.2	126.3	117.4	121.4
Q6ZW05	Patched domain-containing protein 4	PTCHD4	85.7	55.9	77.4	115.5	109.7	155.8
Q96LR5	Ubiquitin-conjugating enzyme E2 E2	UBE2E2	95.2	79.3	79.6	118.8	124.6	102.6
Q96DI7	U5 small nuclear ribonucleoprotein 40 kDa protein	SNRNP40	80.2	88.6	71.9	119.6	126	113.6
Q9BXR0	Queuine tRNA-ribosyltransferase catalytic subunit 1	QTRT1	82.4	77.1	86.1	122.8	125.4	106.2
Q13162	Peroxiredoxin-4	PRDX4	83.4	72.2	89.5	125.4	124	105.6
O75351	Vacuolar protein sorting-associated protein 4B	VPS4B	86.2	81.4	72.6	126.9	120.9	111.9
Q5VZF2	Muscleblind-like protein 2	MBNL2	66.4	131.1	89.7	139.3	132.4	41.1
P53609	Geranylgeranyl transferase type-1 subunit beta	PGGT1B	94.8	77.5	78.3	115.5	119.3	114.6
Q96BW1	Uracil phosphoribosyltransferase homolog	UPRT	78.1	88.9	71.5	114.8	136.1	110.6
O94766	Galactosylgalactosylxylosylprotein 3-beta-glucuronosyltransferase 3	B3GAT3	86.7	81.3	81.8	111.5	119.8	118.9
O60739	Eukaryotic translation initiation factor 1b	EIF1B	90.9	83.8	68.9	121.6	129.4	105.4
Q9P016	Thymocyte nuclear protein 1	THYN1	133	75.3	63.5	108.9	110.7	108.6
Q96CN7	Isochorismatase domain-containing protein 1	ISOC1	93.5	66.7	80.2	103.9	115.9	139.8
Q9Y2Y0	ADP-ribosylation factor-like protein 2-binding protein	ARL2BP	87.5	76.4	93.5	126.2	126.4	90
Q9Y5A6	Zinc finger and SCAN domain-containing protein 21	ZSCAN21	84.9	78	71.6	112.6	100.4	152.5
P36405	ADP-ribosylation factor-like protein 3	ARL3	88.1	86.3	64.2	127.5	124.5	109.4
Q8NFV4	Protein ABHD11	ABHD11	74.6	84.9	91.8	122.4	127.5	98.9
Q9Y696	Chloride intracellular channel protein 4	CLIC4	96	81	79.1	116.5	119.4	108.1
Q9Y508	E3 ubiquitin-protein ligase RNF114	RNF114	82.4	88.4	72.7	128.6	118.3	109.6
Q9NVG8	TBC1 domain family member 13	TBC1D13	77.5	98.8	80.5	110.8	117.3	115
Q9HB07	UPF0160 protein MYG1, mitochondrial	C12orf10	97.3	81	70.6	126.4	109	115.6
Q99757	Thioredoxin, mitochondrial	TXN2	80.1	84.1	88.5	119.9	122	105.4
P09661	U2 small nuclear ribonucleoprotein A'	SNRPA1	80.5	95.6	80.8	115.2	110.9	117.1
Q9H7L9	Sin3 histone deacetylase corepressor complex component SDS3	SUDS3	93.9	80.9	72	113.9	115.3	124
P20339	Ras-related protein Rab-5A	RAB5A	74.3	84.5	82.1	116.9	112.2	130
Q6NW29	RWD domain-containing protein 4	RWDD4	83.2	85.5	81	118	110	122.3
P14174	Macrophage migration inhibitory factor	MIF	85.5	88.5	84.6	120.4	122	98.9
Q96HR8	H/ACA ribonucleoprotein complex non-core subunit NAF1	NAF1	80	87.3	82.8	116.6	115.6	117.7
Q6UB28	Methionine aminopeptidase 1D, mitochondrial	METAP1D	79.1	84.8	84.5	128.1	118.9	104.7
P60604	Ubiquitin-conjugating enzyme E2 G2	UBE2G2	79.9	82.5	87.2	116	127.9	106.6
Q13432	Protein unc-119 homolog A	UNC119	90.5	80	84.3	118.1	118.7	108.5
P55735	Protein SEC13 homolog	SEC13	82.5	85.1	86.9	123.8	119	102.6
O00154	Cytosolic acyl coenzyme A thioester hydrolase	ACOT7	86.4	86.8	83.3	119.4	119.5	104.7
Q13895	Bystin	BYSL	90.5	90.2	80.1	126.1	124.5	88.6
P24666	Low molecular weight phosphotyrosine protein phosphatase	ACP1	85.4	86.3	80.3	118.3	117.8	111.9
Q15796	Mothers against decapentaplegic homolog 2	SMAD2	86.7	84.1	81.5	115.8	114.6	117.4
P48507	Glutamate--cysteine ligase regulatory subunit	GCLM	88.6	81.7	86.1	118.4	130.3	95
Q9Y3A5	Ribosome maturation protein SBDS	SBDS	98.8	83.1	77.4	114.1	120.2	106.4
P60983	Glia maturation factor beta	GMFB	83.3	98.5	78.8	114.3	109.1	115.9
P59998	Actin-related protein 2/3 complex subunit 4	ARPC4	84	75.2	88.1	114.9	124.3	113.4
P51452	Dual specificity protein phosphatase 3	DUSP3	82.1	93	80.1	109.4	123.3	112.1
P06276	Cholinesterase	BCHE	83.7	81.9	92.5	118.5	109.3	114.1
Q12931	Heat shock protein 75 kDa, mitochondrial	TRAP1	82.3	92.3	83.4	122.4	106	113.6
Q8TED0	U3 small nucleolar RNA-associated protein 15 homolog	UTP15	91.3	85.2	68.7	114.9	123.9	116
P61086	Ubiquitin-conjugating enzyme E2 K	UBE2K	84.1	84.4	92.4	114.3	118.6	106.3
Q9HBK9	Arsenite methyltransferase	AS3MT	93.8	74.4	87.3	120	118.1	106.5
Q8NBF2	NHL repeat-containing protein 2	NHLRC2	81.8	101.3	77.5	122.8	110.4	106.3
P41250	Glycine--tRNA ligase	GARS	96.5	84	82	114.8	113.4	109.3
Q96NY9	Crossover junction endonuclease MUS81	MUS81	84.5	74.1	87.7	114	95.2	144.5
Q9UKF6	Cleavage and polyadenylation specificity factor subunit 3	CPSF3	88.2	84.9	87.7	117.8	118.4	103.2
Q16527	Cysteine and glycine-rich protein 2	CSRP2	87.2	93.5	75.5	118.3	117	108.6
Q13901	Nuclear nucleic acid-binding protein C1D	C1D	85	88.2	80	122.1	110.7	114
P36776	Lon protease homolog, mitochondrial	LONP1	86	86.8	82.1	120	115.2	110
Q8N4J0	Carnosine N-methyltransferase	C9orf41; CARNMT1	93.5	72.3	88.4	131.3	118.5	95.9
P09012	U1 small nuclear ribonucleoprotein A	SNRPA	92.8	89.6	85.3	120.1	119.9	92.3
Q9Y692	Glucocorticoid modulatory element-binding protein 1	GMEB1	84.9	91.6	84.8	113.7	106.4	118.6
P35659	Protein DEK	DEK	84.9	90.1	80.6	113.6	120.9	110
P05121	Plasminogen activator inhibitor 1	SERPINE1	67.4	78.2	114.2	97.7	104.5	137.9
P62701	40S ribosomal protein S4, X isoform	RPS4X	84.8	90.4	83.5	117.5	113.3	110.7
Q14019	Coactosin-like protein	COTL1	80.9	79.7	92.5	94.1	107.1	145.7
Q99622	Protein C10	C12orf57	87.6	87.3	81.7	117	110.8	115.5
O14562	Ubiquitin domain-containing protein UBFD1	UBFD1	91.2	86.3	80.3	110.7	113.9	117.6
Q9P0P8	Uncharacterized protein C6orf203	C6orf203	85.7	83.2	86.9	113.1	109.7	121.3
Q99426	Tubulin-folding cofactor B	TBCB	98.7	82.6	84.7	111.4	115.1	107.4
Q8TBC4	NEDD8-activating enzyme E1 catalytic subunit	UBA3	84.9	82.3	102.7	106.8	111.8	111.6
P06746	DNA polymerase beta	POLB	86.8	98.5	54	113.9	105.1	141.6
Q9HBU6	Ethanolamine kinase 1	ETNK1	86.3	87.4	95.3	115.7	100.9	114.4
Q9Y263	Phospholipase A-2-activating protein	PLAA	86.7	88.4	83.6	116.6	113.4	111.3
O43813	LanC-like protein 1	LANCL1	79.9	86.7	90.5	108.9	120.6	113.4
Q9BRX5	DNA replication complex GINS protein PSF3	GINS3	90.8	79.1	88.8	116	120.6	104.6
Q9H977	WD repeat-containing protein 54	WDR54	87	77.1	94.5	113.6	122	105.8
Q8WUW1	Protein BRICK1	BRK1	95.1	85.3	86.4	112.4	119.6	101.3
Q12974	Protein tyrosine phosphatase type IVA 2	PTP4A2	86	98.7	87	112.5	120.7	95
Q8IWS0	PHD finger protein 6	PHF6	91.8	89.2	75.1	119.5	109.8	114.7
P18433	Receptor-type tyrosine-protein phosphatase alpha		84.8	86.1	83.6	107.8	109.1	128.5
Q9UJU6	Drebrin-like protein	DBNL	86	95.2	85.2	110.3	112.5	110.8
Q9BTL3	RNMT-activating mRNA cap methyltransferase subunit	FAM103A1	80.6	96.8	79.8	103.5	100.3	139.1
Q15046	Lysine--tRNA ligase	KARS	95	83.7	84.7	108.5	108.8	119.4
P10599	Thioredoxin	TXN	78.2	106.9	87.6	114.2	100.5	112.5
O60218	Aldo-keto reductase family 1 member B10	AKR1B10	92.7	95.4	89.1	131.1	119	72.7
Q16774	Guanylate kinase	GUK1	102.2	80.6	87	111.7	117	101.5
P43490	Nicotinamide phosphoribosyltransferase	NAMPT	81.5	91.1	91.7	119.6	116.7	99.4
O15527	N-glycosylase/DNA lyase	OGG1	91.9	88	89.2	114.2	118.6	98.1
P23528	Cofilin-1	CFL1	89.8	88	84	116.8	112.4	108.9
P41208	Centrin-2	CETN2	81.5	100	87.7	114.5	104.2	112.1
Q32P41	tRNA (guanine(37)-N1)-methyltransferase	TRMT5	72.5	102.2	86.4	121.2	107.3	110.4
Q5SRE7	Phytanoyl-CoA dioxygenase domain-containing protein 1	PHYHD1	89.3	92.7	86.2	124	113.9	93.9
O14561	Acyl carrier protein, mitochondrial	NDUFAB1	80	75	74.1	94.1	95.5	181.3
Q9UMS0	NFU1 iron-sulfur cluster scaffold homolog, mitochondrial	NFU1	96.3	89.5	79.9	114	118.3	102
Q9H8H0	Nucleolar protein 11	NOL11	89.8	84.7	91.9	100.2	119.1	114.3
Q9NX58	Cell growth-regulating nucleolar protein	LYAR	98.4	89.1	66.6	112	120.7	113.2
Q92597	Protein NDRG1	NDRG1	76.9	89.9	97.3	114.3	118	103.5
Q9Y3A3	MOB-like protein phocein	MOB4	93.4	86.8	87.2	111.2	110.8	110.6
O60888	Protein CutA	CUTA	92.3	79.6	94	97.4	117.1	119.8
Q7Z4H3	HD domain-containing protein 2	HDDC2	88.7	79.7	102.8	113.9	102.4	112.5
Q8WUB8	PHD finger protein 10	PHF10	98.8	75.1	94.7	120	137.7	73.6
Q86WA6	Valacyclovir hydrolase	BPHL	86.3	99.5	81.7	109.3	107.5	115.7
P14324	Farnesyl pyrophosphate synthase	FDPS	84.4	65.9	86.7	106.9	106.3	149.9
O00410	Importin-5	IPO5	88.7	81.2	93.7	112.3	119.8	104.3
Q96EY1	DnaJ homolog subfamily A member 3, mitochondrial	DNAJA3	96.5	89.2	80	99.5	112.6	122.3
Q8NHG8	E3 ubiquitin-protein ligase ZNRF2	ZNRF2	76.3	92.3	90.5	104.8	114.3	121.8
Q8NBL1	Protein O-glucosyltransferase 1	POGLUT1	112.2	81	87.6	97.5	110.2	111.5
O43847	Nardilysin	NRD1; NRDC	103.5	88.1	85.3	110.8	115.5	96.8
Q9BQI0	Allograft inflammatory factor 1-like	AIF1L	103.5	89.1	81	112	121.3	93.1
P63010	AP-2 complex subunit beta	AP2B1	89	88.4	88.9	109.3	112.9	111.6
Q9UHY7	Enolase-phosphatase E1	ENOPH1	91.5	87.2	89.2	117.9	112	102.1
P49674	Casein kinase I isoform epsilon	CSNK1E; LOC400927-CSNK1E	83	107.6	92.4	121.5	116	79.5
O15511	Actin-related protein 2/3 complex subunit 5	ARPC5	91.2	95.6	88.9	114.3	118.3	91.7
Q15435	Protein phosphatase 1 regulatory subunit 7	PPP1R7	93.7	85.6	87.6	114.7	108.7	109.7
Q9UJ70	N-acetyl-D-glucosamine kinase	NAGK	92.5	81.5	93	115.8	117.3	99.9
O14908	PDZ domain-containing protein GIPC1	GIPC1	90.1	91.2	93.6	115.1	114.1	95.9
Q9NVT9	Armadillo repeat-containing protein 1	ARMC1	87.3	84.5	90.6	109.4	119.1	109.1
Q9H5X1	MIP18 family protein FAM96A	FAM96A	88.4	87.7	97.3	104.1	110.6	111.8
O43399	Tumor protein D54	TPD52L2	90.3	94.4	72.6	117.4	112.4	112.9
Q8NHP8	Putative phospholipase B-like 2	PLBD2	89.2	75	101.8	110.2	112.5	111.4
Q14696	LRP chaperone MESD	MESDC2; MESD	84.4	87.3	95.1	106.9	108.9	117.5
A0A0B4J2D5	Glutamine amidotransferase-like class 1 domain-containing protein 3B, mitochondrial	C21orf33; LOC102724023	94.5	83.8	100.6	121.3	117.5	82.3
Q15436	Protein transport protein Sec23A	SEC23A	88.6	95.4	84	121.4	110.1	100.6
P00568	Adenylate kinase isoenzyme 1	AK1	89.3	91.5	88.1	110.9	104.7	115.5
O95372	Acyl-protein thioesterase 2	LYPLA2	97.8	96.4	88.1	119.6	126.3	71.8
Q9HBI1	Beta-parvin	PARVB	85.4	89.7	94.8	116.4	111.3	102.3
Q9UDY4	DnaJ homolog subfamily B member 4	DNAJB4	94.4	88.7	83	109.9	109.5	114.4
Q8N8R5	UPF0565 protein C2orf69	C2orf69	89.8	88.9	86.2	110	97.7	127.5
Q9BV79	Enoyl-[acyl-carrier-protein] reductase, mitochondrial	MECR	98.8	90.8	83.6	101.6	112.9	112.2
Q7Z698	Sprouty-related, EVH1 domain-containing protein 2	SPRED2	97.1	88.4	86.9	104.6	109	113.8
Q8WZA0	Protein LZIC	LZIC	90	88.9	92.1	106.5	110.8	111.6
Q9ULF5	Zinc transporter ZIP10	SLC39A10	96.3	80.8	97.5	118.4	120.7	86.3
Q9UIJ7	GTP:AMP phosphotransferase AK3, mitochondrial	AK3	98.5	94.8	81.8	116.3	117	91.5
Q15121	Astrocytic phosphoprotein PEA-15	PEA15	83.8	113.7	83.1	102.8	100.4	116.1
P43487	Ran-specific GTPase-activating protein	RANBP1	87.2	95.6	90.5	110.6	112.7	103.4
Q12797	Aspartyl/asparaginyl beta-hydroxylase	ASPH	90.6	92.3	86.1	119	110.5	101.4
Q8N1G4	Leucine-rich repeat-containing protein 47	LRRC47	99.5	90.8	84.2	113.6	110.5	101.3
P13984	General transcription factor IIF subunit 2	GTF2F2	93.3	93	77.4	113.1	114.4	108.8
Q14691	DNA replication complex GINS protein PSF1	GINS1	96.7	91	79.9	110.5	124.1	97.8
Q9NPH0	Lysophosphatidic acid phosphatase type 6	ACP6; LOC101060704	90.3	88.6	122	113.3	109.7	76.1
O60828	Polyglutamine-binding protein 1	PQBP1	89.4	105.9	83.6	108.6	101	111.4
P13861	cAMP-dependent protein kinase type II-alpha regulatory subunit	PRKAR2A	93.5	96.5	90.3	115.7	113.3	90.6
Q9UMY4	Sorting nexin-12	SNX12	90.2	97.8	86.6	114.7	109.3	101.4
Q86U28	Iron-sulfur cluster assembly 2 homolog, mitochondrial	ISCA2	97.5	89.8	84	102.7	108.7	117.3
Q969M7	NEDD8-conjugating enzyme UBE2F	UBE2F	80	126.7	89.8	108.8	108.8	85.9
Q8WXB1	Protein N-lysine methyltransferase METTL21A	METTL21A	99.9	74.6	98.9	125.3	119.5	81.8
Q9BUW7	UPF0184 protein C9orf16	C9orf16	96.1	85.5	92.8	111.9	115.7	98
P25208	Nuclear transcription factor Y subunit beta	NFYB	84.5	90.4	94	108.8	108	114.2
P17931	Galectin-3	LGALS3	84.9	114.5	96.1	125.3	115.4	63.8
P30040	Endoplasmic reticulum resident protein 29	ERP29	87.6	88.8	91.1	104.1	106.5	121.9
O75396	Vesicle-trafficking protein SEC22b	SEC22B	86.2	90.9	94.6	108.9	107	112.5
Q9UFW8	CGG triplet repeat-binding protein 1	CGGBP1	82.6	140.6	83.3	99.7	93.6	100.2
P06730	Eukaryotic translation initiation factor 4E	EIF4E	93.8	98.7	89.9	116.6	112.2	88.7
Q4G0W2	Dual specificity phosphatase 28	DUSP28	71.2	92.5	104.3	98.4	110.5	123.1
Q8WUM4	Programmed cell death 6-interacting protein	PDCD6IP	92.4	90.7	98.2	111.3	110.2	97.3
P62253	Ubiquitin-conjugating enzyme E2 G1	UBE2G1	81.2	113.1	91.8	123.6	109.5	80.7
Q08AG7	Mitotic-spindle organizing protein 1	MZT1	97.7	75.6	97.5	94.7	116.3	118.1
P37802	Transgelin-2	TAGLN2	92.2	96.8	85.5	104.3	109.6	111.6
P09382	Galectin-1	LGALS1	89.1	95.7	86.8	120.3	106	102
Q9H3K6	BolA-like protein 2	BOLA2B; BOLA2; LOC107984053	82.1	87.9	105.6	100.9	104.5	118.9
P09488	Glutathione S-transferase Mu 1	GSTM1	100.8	89.5	93.9	111.5	113.6	90.6
Q8N7G0	POU domain, class 5, transcription factor 2	POU5F2	98.9	88.7	84.7	120.3	102.2	105.3
Q12849	G-rich sequence factor 1	GRSF1	93.9	94	90.9	111.5	98.3	111.5
Q86WR0	Coiled-coil domain-containing protein 25	CCDC25	93.9	91.8	85.9	113.8	105.6	109
Q9BY42	Protein RTF2 homolog	RTFDC1	88.6	97.3	88.2	120.6	100.2	105
Q9Y2S7	Polymerase delta-interacting protein 2	POLDIP2	91.5	91.6	91.1	111.1	108.5	106.3
P50502	Hsc70-interacting protein	ST13	89.8	91.6	93.6	108.4	111.5	105.1
O43583	Density-regulated protein	DENR	90.5	95.7	89.3	107.1	106.4	111.1
Q9C005	Protein dpy-30 homolog	DPY30	78.6	105.1	91.4	125.9	91	108
Q96HS1	Serine/threonine-protein phosphatase PGAM5, mitochondrial	PGAM5	97.3	94.9	85.4	116	112.1	94.3
O60870	DNA/RNA-binding protein KIN17	KIN	98.8	92.3	85.5	111	108.6	103.9
O95639	Cleavage and polyadenylation specificity factor subunit 4	CPSF4	96	97.6	82.7	124.8	113.1	85.8
Q8NDT2	Putative RNA-binding protein 15B	RBM15B	93.2	91.2	92.2	110.3	104.7	108.3
Q01469	Fatty acid-binding protein 5	FABP5	84.7	88.2	96	102.3	103.3	125.5
Q13185	Chromobox protein homolog 3	CBX3; C15orf57; CCDC32	94.5	91.7	89.8	106.2	107.3	110.5
P14735	Insulin-degrading enzyme	IDE	97.4	89.2	92.6	108.3	101.9	110.6
Q9H0C8	Integrin-linked kinase-associated serine/threonine phosphatase 2C	ILKAP	82.6	91.7	91	106.4	102.3	126
P61088	Ubiquitin-conjugating enzyme E2 N	UBE2N	91.7	100.1	93.3	108.9	116	90.1
P06280	Alpha-galactosidase A	GLA	92.1	86.3	104.6	112.8	107.2	96.9
Q9NTZ6	RNA-binding protein 12	RBM12	98.1	95	88.9	111.5	110.6	95.8
P53999	Activated RNA polymerase II transcriptional coactivator p15	SUB1	99.6	92.2	87.8	110.3	107.1	103
P0DPB5	Protein POLR1D, isoform 2		103.1	93.9	80.6	101.9	109.1	111.4
Q9UMR5	Lysosomal thioesterase PPT2	PPT2	89.9	111.5	87.1	104.4	106.3	100.9
Q15819	Ubiquitin-conjugating enzyme E2 variant 2	UBE2V2	92.5	93.4	90.1	107.4	105.2	111.3
Q9NP60	X-linked interleukin-1 receptor accessory protein-like 2	IL1RAPL2	83.5	101.5	92.6	105.7	109.3	107.4
Q14165	Malectin	MLEC	89.8	85	107.7	104.1	111.7	101.7
O15145	Actin-related protein 2/3 complex subunit 3	ARPC3	75.5	70.2	75.7	78.2	87.5	212.9
P00387	NADH-cytochrome b5 reductase 3	CYB5R3	106.9	92.9	86.9	107.3	117.2	88.8
Q8TEA8	D-aminoacyl-tRNA deacylase 1	DTD1	110.7	89.9	84.1	109.3	103.6	102.3
P62304	Small nuclear ribonucleoprotein E	SNRPE	95.3	95.7	71.6	109.7	106.5	121.1
Q9H4G4	Golgi-associated plant pathogenesis-related protein 1	GLIPR2	88.1	96.9	93.8	107.7	87.3	126.2
Q96A54	Adiponectin receptor protein 1	ADIPOR1	102.7	93.8	82.3	107.5	102	111.8
P30043	Flavin reductase (NADPH)	BLVRB	94.1	97.8	100.8	116.2	112.1	79
Q9H299	SH3 domain-binding glutamic acid-rich-like protein 3	SH3BGRL3	92.3	97.7	89.1	102.9	105.4	112.6
Q96AB6	Protein N-terminal asparagine amidohydrolase	NTAN1	88.8	101.6	92.8	108.2	102.6	105.9
Q9NVD7	Alpha-parvin	PARVA	96.1	90.3	95.9	111.3	109.5	96.9
Q9Y6G5	COMM domain-containing protein 10	COMMD10	92.1	103	68.3	131.1	100.5	105
Q13541	Eukaryotic translation initiation factor 4E-binding protein 1	EIF4EBP1	92.6	104.6	87.4	109.4	100.4	105.5
Q5HYJ3	Protein FAM76B	FAM76B	90.6	107.3	94	109.4	107.1	91.7
O15372	Eukaryotic translation initiation factor 3 subunit H	EIF3H	90.9	108.4	90.6	103.5	99.7	106.8
P63279	SUMO-conjugating enzyme UBC9	UBE2I	108.4	90.3	85.5	102.7	111.1	102
Q04323	UBX domain-containing protein 1	UBXN1	87.3	105.2	86.8	99.2	96.9	124.7
Q07812	Apoptosis regulator BAX	BAX	91.2	89.8	90.8	103.1	97.2	127.8
Q8WVD5	RING finger protein 141	RNF141	91.6	116	92.8	105.3	111.9	82.5
Q9NP97	Dynein light chain roadblock-type 1	DYNLRB1	94.3	105.9	75.8	110.7	106.3	107
Q92785	Zinc finger protein ubi-d4	DPF2	95.3	94.6	91.8	100.9	107.2	110.3
P11021	Endoplasmic reticulum chaperone BiP	HSPA5	91.6	90.3	99.1	103.8	101	114.2
Q9GZU7	Carboxy-terminal domain RNA polymerase II polypeptide A small phosphatase 1	CTDSP1	90.5	96.6	93.2	113.8	100.8	105.1
Q5TIE3	von Willebrand factor A domain-containing protein 5B1	VWA5B1	115.1	88	97.1	109.5	112.5	77.8
Q9H4A4	Aminopeptidase B	RNPEP	114	81.3	92.9	104.7	107.2	99.8
Q7Z4G1	COMM domain-containing protein 6	COMMD6	92.4	104.3	89.4	104.1	108.1	101.8
P08865	40S ribosomal protein SA	RPSA	87	107.6	93.1	107.4	104.6	100.3
P35268	60S ribosomal protein L22	RPL22	88.8	112.4	86.7	98.1	99.7	114.4
P61970	Nuclear transport factor 2	NUTF2	91.8	92.8	98.3	103.3	110	103.8
O14737	Programmed cell death protein 5	PDCD5	93.6	111	81.1	108	101.9	104.4
Q16576	Histone-binding protein RBBP7	RBBP7	92	90.8	111.2	105.6	102.6	97.8
P29317	Ephrin type-A receptor 2	EPHA2	93	94.6	98.9	106.6	105.3	101.7
P83876	Thioredoxin-like protein 4A	TXNL4A	97.6	96.9	87.3	109	107.8	101.4
P49356	Protein farnesyltransferase subunit beta	FNTB; CHURC1-FNTB	91.8	98.8	93.4	103.4	99.9	112.6
O75934	Pre-mRNA-splicing factor SPF27	BCAS2	93.6	105.2	96.8	106.7	81.2	116.5
Q14739	Lamin-B receptor	LBR	96.3	99.8	82.5	101.6	106.1	113.7
Q9NR45	Sialic acid synthase	NANS	90.8	103.5	95.9	105.3	107.1	97.5
Q9HAV7	GrpE protein homolog 1, mitochondrial	GRPEL1	93.6	94	107.2	104.3	98	102.9
Q9H477	Ribokinase	RBKS	85.6	101.7	108.9	111.1	80.3	112.3
P17676	CCAAT/enhancer-binding protein beta	CEBPB	93.4	88.9	100.4	101.5	102	113.9
P43304	Glycerol-3-phosphate dehydrogenase, mitochondrial	GPD2	83	99.1	97.3	106.1	114.8	99.8
O95861	3'(2'),5'-bisphosphate nucleotidase 1	BPNT1	96.3	98.1	106.9	107	109.7	82
Q15056	Eukaryotic translation initiation factor 4H	EIF4H	86.3	134.9	87.2	95.1	84.9	111.5
P63146	Ubiquitin-conjugating enzyme E2 B	UBE2B	97.2	95.4	90	103.3	103.8	110.4
Q99417	c-Myc-binding protein	MYCBP	93.2	81.3	106.7	97.4	101.2	120.1
P15559	NAD(P)H dehydrogenase [quinone] 1	NQO1	116.3	85.4	91.3	99.2	87.6	120.2
Q15417	Calponin-3	CNN3	96.4	102.2	84.4	104.5	99.1	113.4
Q96AG4	Leucine-rich repeat-containing protein 59	LRRC59	116.1	94	84.2	101.9	108.8	94.9
Q9NX55	Huntingtin-interacting protein K	HYPK	94.4	109.7	94.3	102.2	96.5	102.7
Q5JSP0	FYVE, RhoGEF and PH domain-containing protein 3	FGD3	88.7	92.9	116.9	100.4	94.6	106.6
Q9BWD1	Acetyl-CoA acetyltransferase, cytosolic	ACAT2	104.4	90	95.5	103.2	99.9	106.9
P14625	Endoplasmin	HSP90B1	98.1	89.1	97.7	99.5	105.6	109.9
P83916	Chromobox protein homolog 1	CBX1	89.4	94.1	99	101.7	97.4	118.5
O95881	Thioredoxin domain-containing protein 12	TXNDC12	95.8	96.5	100.7	104.1	110.4	92.5
Q9H3H3	UPF0696 protein C11orf68	C11orf68	101.1	100.3	95.6	111.8	108.3	83
Q9Y237	Peptidyl-prolyl cis-trans isomerase NIMA-interacting 4	PIN4	92.5	107.8	89.3	95.7	99.5	115.1
Q96HE7	ERO1-like protein alpha	ERO1L; ERO1A	93.3	87.3	113	96.6	100.4	109.5
Q14331	Protein FRG1	FRG1	98.1	100.6	85.4	105.6	103.3	107.1
Q9UJC5	SH3 domain-binding glutamic acid-rich-like protein 2	SH3BGRL2	97.2	98.6	85.9	104.6	97.5	116.2
Q7Z6V5	tRNA-specific adenosine deaminase 2	ADAT2	84.7	97.5	109.6	106.6	96.8	104.8
O95336	6-phosphogluconolactonase	PGLS	96.2	89.7	99.5	103.1	110.3	101.1
P30405	Peptidyl-prolyl cis-trans isomerase F, mitochondrial	PPIF	99.5	94.8	86.7	101.5	99.9	117.5
O15514	DNA-directed RNA polymerase II subunit RPB4	POLR2D	91.3	94.3	112.4	100.6	99.2	102.1
P60866	40S ribosomal protein S20	RPS20	118.8	96.9	77.6	103.1	116.7	86.9
P45452	Collagenase 3	MMP13	116.4	102.8	77.5	109.3	112.1	81.9
P56277	Cx9C motif-containing protein 4	CMC4; MTCP1	99	96.5	97.1	105.6	103.3	98.4
P17050	Alpha-N-acetylgalactosaminidase	NAGA	100.8	69.8	105.8	106.9	100.5	116.1
Q7LBC6	Lysine-specific demethylase 3B	KDM3B	97.6	90.6	99.5	103.6	108.4	100.3
Q9HB71	Calcyclin-binding protein	CACYBP	104	100.6	84	106.7	107.1	97.7
P30085	UMP-CMP kinase	CMPK1	86.4	97.9	94.1	99.7	98.6	123.2
P30086	Phosphatidylethanolamine-binding protein 1	PEBP1	87.8	97.8	105.8	103.6	104.7	100.3
O00534	von Willebrand factor A domain-containing protein 5A	VWA5A	99.1	96.4	105.9	105.3	104.8	88.5
P45973	Chromobox protein homolog 5	CBX5	107.2	93.5	95.1	100.4	105.6	98.2
Q8IWT0	Protein archease	ZBTB8OS	93.7	97.7	100.5	106.7	98.3	103.1
Q14192	Four and a half LIM domains protein 2	FHL2	95.7	96.3	104.3	101.2	103.1	99.4
Q6UX04	Spliceosome-associated protein CWC27 homolog	CWC27	98.7	95.5	97.5	99.7	102.3	106.3
P23193	Transcription elongation factor A protein 1	TCEA1	99.9	99.9	88.4	103	104.4	104.5
P50281	Matrix metalloproteinase-14	MMP14	96	90.4	112	101.1	100.3	100.3
Q9NQP4	Prefoldin subunit 4	PFDN4	92.6	97.5	102.6	101.8	112.6	92.9
Q9BW91	ADP-ribose pyrophosphatase, mitochondrial	NUDT9	94.4	97.5	101.6	101.7	100.6	104.3
Q96F24	Nuclear receptor-binding factor 2	NRBF2	89.8	115.7	96.4	100.6	91.6	105.9
P40926	Malate dehydrogenase, mitochondrial	MDH2	99.2	84.1	102	103.3	102.4	108.9
Q6FI81	Anamorsin	CIAPIN1	101.8	99.2	93.1	105.7	96.7	103.4
P55854	Small ubiquitin-related modifier 3	SUMO3	124.6	96.1	83.9	100	101	94.4
Q9UBF6	RING-box protein 2	RNF7	99.9	86.7	100.2	103.8	99.4	109.9
P49746	Thrombospondin-3	THBS3	86.5	98.8	105.7	92.8	113.6	102.7
P62979	Ubiquitin-40S ribosomal protein S27a	RPS27A	99.9	99.2	92.9	104.1	100.9	103
Q9UHD8	Septin-9	SEPT9	96.4	104.8	95.1	93.9	100	109.9
P05412	Transcription factor AP-1	JUN	86.1	97.2	91.5	94.9	86.5	143.8
P84090	Enhancer of rudimentary homolog	ERH	97.2	103.9	97.1	100.7	98.4	102.8
Q13555	Calcium/calmodulin-dependent protein kinase type II subunit gamma		95.5	94.7	110	106	95.1	98.7
P18754	Regulator of chromosome condensation	RCC1	103.4	95.4	95.7	92.7	98.8	114
Q3MJ62	Zinc finger and SCAN domain-containing protein 23	ZSCAN23	96.7	97.2	94	99.8	90.1	122.2
O95486	Protein transport protein Sec24A	SEC24A	83.5	96.7	113.7	111	99.8	95.2
P50552	Vasodilator-stimulated phosphoprotein	VASP	97.8	112.5	87.1	100.8	101.4	100.5
Q9C040	Tripartite motif-containing protein 2	TRIM2	70.2	110.1	80.6	82.8	70.5	185.8
P46379	Large proline-rich protein BAG6	BAG6	98.5	97.5	99.8	100.7	102.7	100.8
Q14847	LIM and SH3 domain protein 1	LASP1	98.3	109.1	87	105.4	99.6	100.6
Q96PM5	RING finger and CHY zinc finger domain-containing protein 1	RCHY1	103.1	96.2	101	103.2	106.6	89.8
P00492	Hypoxanthine-guanine phosphoribosyltransferase	HPRT1	105.4	84.1	101	103.2	109.7	96.6
Q9Y281	Cofilin-2	CFL2	104.4	94.5	98.9	100.7	102.6	98.9
P53803	DNA-directed RNA polymerases I, II, and III subunit RPABC4	POLR2K	107.5	106	79.3	107.9	118.4	80.9
P27695	DNA-(apurinic or apyrimidinic site) lyase	APEX1	107.9	97.4	97.1	99	105.9	92.8
P63208	S-phase kinase-associated protein 1	SKP1	96.9	96.4	105.1	98.6	108.8	94.2
O43665	Regulator of G-protein sialing 10	RGS10	101.7	99.7	87.3	111.1	101.3	98.9
O14770	Homeobox protein Meis2	MEIS2	103.8	109.6	85.2	105.6	116.2	79.6
P40121	Macrophage-capping protein	CAPG	96.6	100.5	95.9	98.2	97.1	111.8
O43805	Sjoegren syndrome nuclear autoantigen 1	SSNA1	101.8	95.2	100.6	102.6	97.9	101.9
P41223	Protein BUD31 homolog	BUD31	104.3	103.2	78.9	104.4	106.7	102.5
Q15084	Protein disulfide-isomerase A6	PDIA6	100	103.1	95.5	102.1	101	98.4
P60953	Cell division control protein 42 homolog	CDC42	84.5	107.6	101.5	96.3	102.5	107.6
Q9BZL1	Ubiquitin-like protein 5	UBL5	110	101	79.8	101.8	98.9	108.5
P13667	Protein disulfide-isomerase A4	PDIA4	98.8	92.2	110.1	99.4	99.3	100.2
Q9BR61	Acyl-CoA-binding domain-containing protein 6	ACBD6	101.3	93.5	103.3	91.4	102	108.4
P47989	Xanthine dehydrogenase/oxidase	XDH	97.2	92.3	106.3	94.9	97.7	111.5
Q96Q83	Alpha-ketoglutarate-dependent dioxygenase alkB homolog 3	ALKBH3	91	99.5	104	99.9	95.5	110.2
Q99504	Eyes absent homolog 3	EYA3	107.9	100.4	96.1	100.7	104.6	90.3
P06744	Glucose-6-phosphate isomerase	GPI	105.2	78.9	101.3	101.4	113.4	99.7
Q9UIQ6	Leucyl-cystinyl aminopeptidase	LNPEP	94.3	103.9	87.7	91.8	94.4	127.9
P08238	Heat shock protein HSP 90-beta	HSP90AB1	108.6	98.5	98.5	96.7	98.5	99.2
Q13643	Four and a half LIM domains protein 3	FHL3	106.6	97.4	98.8	105.2	98.8	93.4
Q86X67	Nucleoside diphosphate-linked moiety X motif 13	NUDT13	116.1	101	94.2	108.2	100.7	79.7
Q13404	Ubiquitin-conjugating enzyme E2 variant 1	UBE2V1; TMEM189-UBE2V1	101.5	101.6	94.6	96.4	101.2	104.8
P61247	40S ribosomal protein S3a	RPS3A	98.4	103.4	90.3	97.3	98.1	112.5
Q9H4A5	Golgi phosphoprotein 3-like	GOLPH3L	100.3	102	80.9	96.5	99.9	120.5
O75821	Eukaryotic translation initiation factor 3 subunit G	EIF3G	105.1	104.5	79.9	108.2	98.3	104
Q9Y3B8	Oligoribonuclease, mitochondrial	REXO2	98.1	99	101.4	98.5	104.4	98.5
Q9Y316	Protein MEMO1	MEMO1	113.1	105.2	85.9	106.5	104.6	84.7
Q9BRX9	WD repeat domain-containing protein 83	WDR83	102.4	105.4	82.2	101.9	91.5	116.6
Q13610	Periodic tryptophan protein 1 homolog	PWP1	99.9	86.7	115.7	98.5	99.3	99.9
Q8NCW5	NAD(P)H-hydrate epimerase	APOA1BP; NAXE	97.7	98.8	124.2	98	101.5	79.9
O43768	Alpha-endosulfine	ENSA	96.2	109.9	89.7	95.4	89.4	119.5
Q8IXQ4	GPALPP motifs-containing protein 1	KIAA1704; GPALPP1	91	132	94.8	94	81.5	106.7
Q9UBQ5	Eukaryotic translation initiation factor 3 subunit K	EIF3K	88.5	98.3	104.6	97.4	97	114.2
P39019	40S ribosomal protein S19	RPS19	90.9	148.1	90.5	90.1	83.4	97.1
P00505	Aspartate aminotransferase, mitochondrial	GOT2	106.8	86.6	104.3	104.2	103.2	94.9
Q96SZ5	2-aminoethanethiol dioxygenase	ADO	79.8	106.6	116.1	105.6	107	84.9
P20962	Parathymosin	PTMS	100.9	99.3	108.5	99.9	89.4	102.1
Q9P2J9	[Pyruvate dehydrogenase [acetyl-transferring]]-phosphatase 2, mitochondrial	PDP2	95.2	133	97	95.9	79.1	99.9
P0DP25	Calmodulin-3	CALM3; CALM2; CALM1	101.3	102	105.8	101.3	88.8	100.8
Q3ZCQ3	Membrane protein FAM174B	FAM174B	129.9	109.6	56.3	108.3	114	81.9
Q969Q5	Ras-related protein Rab-24	RAB24	96.8	101.9	112.1	103.7	100.5	85.1
P02689	Myelin P2 protein	PMP2	108.5	97.9	104	102.3	104.8	82.6
P07602	Prosaposin	PSAP	90.5	96.8	129	91.5	96.9	95.3
Q08431	Lactadherin	MFGE8	98	101.7	108.2	100	115.1	77.1
P53621	Coatomer subunit alpha	COPA	102.2	94.5	104.1	100.3	109.3	89.6
Q9Y5J9	Mitochondrial import inner membrane translocase subunit Tim8 B	TIMM8B	98.9	113.8	93.2	96.9	90.2	107
Q09028	Histone-binding protein RBBP4	RBBP4	101.5	92.5	103.6	99.5	99.3	103.5
Q8N139	ATP-binding cassette sub-family A member 6	ABCA6	90.9	97.2	128.1	102.3	86.2	95.3
P23284	Peptidyl-prolyl cis-trans isomerase B	PPIB	144.4	94.4	91.2	82.4	95.2	92.3
O15212	Prefoldin subunit 6	PFDN6	101	108	87.1	95.1	98.8	110
Q9Y5J7	Mitochondrial import inner membrane translocase subunit Tim9	TIMM9	96.4	100.7	102.7	98.5	105	96.7
O60232	Sjoegren syndrome/scleroderma autoantigen 1	SSSCA1	88.5	101.6	109.6	99.3	96.3	104.8
P62937	Peptidyl-prolyl cis-trans isomerase A	PPIA	116.8	100.7	93.5	88.9	98.3	101.8
Q07954	Prolow-density lipoprotein receptor-related protein 1	LRP1	92.1	95	130.1	87.4	92.7	102.7
Q96HA8	Protein N-terminal glutamine amidohydrolase	WDYHV1	108.2	100.2	101.7	91.8	99.1	99.1
Q96BH1	E3 ubiquitin-protein ligase RNF25	RNF25	92.7	101.8	100.6	96.4	97.9	110.6
Q93052	Lipoma-preferred partner	LPP	92.4	109.4	101.7	102.8	98.8	94.9
Q96F10	Diamine acetyltransferase 2	SAT2	102.8	84.1	106.4	99.5	99.8	107.3
P63218	Guanine nucleotide-binding protein G(I)/G(S)/G(O) subunit gamma-5	GNG5	98.8	106	100.7	103.4	97.5	93.5
Q9UII2	ATPase inhibitor, mitochondrial	ATPIF1	98	122.1	96.3	106.6	82	95
Q9GZP4	PITH domain-containing protein 1	PITHD1	101.8	96.2	104.7	98.5	100.9	97.9
P37235	Hippocalcin-like protein 1	HPCAL1	110.8	100.8	100.9	99.9	97.6	90.1
O75030	Microphthalmia-associated transcription factor	MITF	93.2	155.9	75.8	88.7	90	96.4
Q7L592	Protein arginine methyltransferase NDUFAF7, mitochondrial	NDUFAF7	107.3	98.9	92.9	95.5	112.7	92.7
P62081	40S ribosomal protein S7	RPS7	99.3	127.6	90.6	95.4	100.1	87.1
O14907	Tax1-binding protein 3	TAX1BP3	98.6	105.8	95.4	94.6	93.3	112.4
P17706	Tyrosine-protein phosphatase non-receptor type 2	PTPN2	101.2	112.5	92.8	100.9	97	95.6
Q9Y5L4	Mitochondrial import inner membrane translocase subunit Tim13	TIMM13	115	96.7	86.5	92.4	89.5	119.9
O14618	Copper chaperone for superoxide dismutase	CCS	100.2	107.8	103.7	100.1	98.8	89.5
P18615	Negative elongation factor E	NELFE; RDBP	98.1	118.8	94.4	93.4	90.7	104.5
Q9H814	Phosphorylated adapter RNA export protein	PHAX	101.2	93.4	112.7	96.2	88	108.5
P62308	Small nuclear ribonucleoprotein G	SNRPG	78.6	119.9	108.4	118.4	102.8	71.8
Q9H910	Jupiter microtubule associated homolog 2	HN1L; JPT2	105.3	116.2	75	109.3	94.3	99.9
P30048	Thioredoxin-dependent peroxide reductase, mitochondrial	PRDX3	87.5	118.1	101.4	96	106.4	90.5
Q04837	Single-stranded DNA-binding protein, mitochondrial	SSBP1	104.9	88.3	106.7	103.9	97	99.1
O75197	Low-density lipoprotein receptor-related protein 5	LRP5	76.7	104.8	123.2	98.8	101.3	95.1
Q96G74	OTU domain-containing protein 5	OTUD5	95.8	97.5	100.2	89	91.8	125.8
Q9BYT8	Neurolysin, mitochondrial	NLN	107.6	102.5	102.6	96.4	90.3	100.6
P56211	cAMP-regulated phosphoprotein 19	ARPP19	105	119.3	86.7	100.6	98.4	90
P49459	Ubiquitin-conjugating enzyme E2 A	UBE2A	105.3	101.2	102.9	96.2	97.8	96.6
P62328	Thymosin beta-4	TMSB4X	99.2	124.3	96.3	93	87.8	99.4
O60930	Ribonuclease H1	RNASEH1	90.2	123.5	98.8	92.6	77.9	117.1
P08579	U2 small nuclear ribonucleoprotein B''	SNRPB2	101.6	113.8	98.3	99.2	92.2	95
Q8WVE0	EEF1A lysine methyltransferase 1	N6AMT2; EEF1AKMT1	95.9	115.7	100.4	93.8	88.9	105.2
P15018	Leukemia inhibitory factor	LIF	107.3	81.4	106.4	99.3	106.7	99
P15848	Arylsulfatase B	ARSB	98.7	90.1	134.3	91.8	93.9	91.3
Q15393	Splicing factor 3B subunit 3	SF3B3	98.9	105.7	102.8	95.3	95.4	101.9
Q9UMX1	Suppressor of fused homolog	SUFU	99.1	120.4	89.3	92	91.6	107.7
O75368	SH3 domain-binding glutamic acid-rich-like protein	SH3BGRL	107.3	100.7	103.6	93	95.8	99.6
Q96AE7	Tetratricopeptide repeat protein 17	TTC17	103.2	118.3	94.5	95.4	88.2	100.4
Q9H8M7	Ubiquitin carboxyl-terminal hydrolase MINDY-3	FAM188A; MINDY3	101.5	97.8	119.6	93.6	102.1	85.5
O60925	Prefoldin subunit 1	PFDN1	107	102.5	94.6	89.9	94.4	111.6
Q7L3B6	Hsp90 co-chaperone Cdc37-like 1	CDC37L1	95.4	100.7	117.3	104.2	92.8	89.5
Q9UBI6	Guanine nucleotide-binding protein G(I)/G(S)/G(O) subunit gamma-12	GNG12	75	128.7	107.2	90	98.8	100.4
Q5MNZ9	WD repeat domain phosphoinositide-interacting protein 1	WIPI1	103.4	91.3	103.4	94.9	95	112.1
Q9BWT6	Meiotic nuclear division protein 1 homolog	MND1	109	102.1	102.8	94.4	92.7	98.8
P07339	Cathepsin D	CTSD	98.4	82.6	106.8	90.2	87.9	134.1
O14653	Golgi SNAP receptor complex member 2	GOSR2	98.7	104.9	103.8	103.6	93.8	95.2
P09429	High mobility group protein B1	HMGB1	108.3	103.5	101.4	93.6	98.3	94.8
P62917	60S ribosomal protein L8	RPL8	101.5	125	93	92.9	85.3	102.4
C9JLW8	Mapk-regulated corepressor-interacting protein 1	FAM195B; MCRIP1	77.9	103	89.9	82.2	81.7	165.4
Q5JXB2	Putative ubiquitin-conjugating enzyme E2 N-like	UBE2NL	100.9	104.7	105.7	95.7	93.3	99.7
Q86WI1	Fibrocystin-L	PKHD1L1	96	107	108.6	97.8	88.8	101.9
O14773	Tripeptidyl-peptidase 1	TPP1	128.3	65.8	109.6	100.2	109.3	86.9
Q8N720	Zinc finger protein 655	ZNF655	144.3	101.8	76.7	92.7	86	98.5
P16949	Stathmin	STMN1	87.6	142.5	93.9	85.5	84.8	105.8
Q9BS26	Endoplasmic reticulum resident protein 44	ERP44	109.3	105.7	102.8	103.9	96.1	82.3
Q05048	Cleavage stimulation factor subunit 1	CSTF1	104.9	104.6	97.3	95	103.2	94.9
Q9Y294	Histone chaperone ASF1A	ASF1A	81.3	110	110.6	101.4	99.8	96.8
Q9BQ67	Glutamate-rich WD repeat-containing protein 1	GRWD1	105.1	103	106.7	95.3	94.9	95
Q9H875	PRKR-interacting protein 1	PRKRIP1	111.5	110.3	82.9	99.8	88.6	106.9
P15880	40S ribosomal protein S2	RPS2	107.1	120.2	80.1	101.5	94.3	96.9
O95249	Golgi SNAP receptor complex member 1	GOSR1	98.7	115.5	100.7	90.7	91.2	103.2
O75937	DnaJ homolog subfamily C member 8	DNAJC8	106.3	111.3	99.4	96.1	96.9	89.9
Q9NS18	Glutaredoxin-2, mitochondrial	GLRX2	108.9	129.3	86.8	98.4	103.7	72.9
Q8IWT6	Volume-regulated anion channel subunit LRRC8A	LRRC8A	105.2	91.4	115.9	107	95	85.5
P63027	Vesicle-associated membrane protein 2	VAMP2	107	94.6	120.8	96.6	97.5	83.5
Q9NUM4	Transmembrane protein 106B	TMEM106B	97.2	97.1	94.9	87.6	74.2	148.9
Q8N108	Mesoderm induction early response protein 1	MIER1	91.7	121.4	109	98.1	106.1	73.7
O75496	Geminin	GMNN	86.3	103.1	115.2	83.1	92.6	119.6
Q9BUL5	PHD finger protein 23	PHF23	106.9	104.9	101.6	94	93.8	98.9
O75581	Low-density lipoprotein receptor-related protein 6	LRP6	91	99	133.9	88.6	102.2	85.4
P10253	Lysosomal alpha-glucosidase	GAA	87.7	108.7	111.2	97.4	77.3	117.6
P01876	Immunoglobulin heavy constant alpha 1	IGHA1	73.9	103.7	134	92.6	72.7	123.1
Q13685	Angio-associated migratory cell protein	AAMP	104.4	104.5	107.8	93.2	89.5	100.6
P06748	Nucleophosmin	NPM1	110.3	105.3	99.9	93.9	99.2	91.3
O95989	Diphosphoinositol polyphosphate phosphohydrolase 1	NUDT3	102.4	106.8	108.8	95.1	89.4	97.6
Q86UP2	Kinectin	KTN1	95.8	107.2	110.1	95.1	92.4	99.3
Q14011	Cold-inducible RNA-binding protein	CIRBP	89.8	91.9	74.2	67.6	79.6	196.9
Q9Y5A9	YTH domain-containing family protein 2	YTHDF2	111.8	109.6	88.2	97.5	97	95.9
P12273	Prolactin-inducible protein	PIP	83.7	101.1	121.6	89.4	76.4	127.7
P61956	Small ubiquitin-related modifier 2	SUMO2	120.2	118.5	90.7	104.6	105.4	60.6
Q6ZNA5	Ferric-chelate reductase 1	FRRS1	92.9	107.2	115.1	94.7	98	92.2
Q9NWY4	Histone PARylation factor 1	C4orf27; HPF1	114.6	120.2	99	101.7	101.1	63.6
P26583	High mobility group protein B2	HMGB2	115.7	108.8	90.4	96	93.2	95.9
Q9BXX0	EMILIN-2	EMILIN2	108.8	114.2	92.9	88	95.6	100.5
Q13433	Zinc transporter ZIP6	SLC39A6	103.5	135.4	87.3	94.3	88.8	90.8
Q9UJ68	Mitochondrial peptide methionine sulfoxide reductase	MSRA	76.8	117.2	109.5	95.1	95.9	105.5
O43155	Leucine-rich repeat transmembrane protein FLRT2	FLRT2	105.3	100.8	118.8	92.1	90.9	92.1
P61586	Transforming protein RhoA	RHOA	91.7	109.7	110.1	99.2	93.5	95.8
P27824	Calnexin	CANX	95.7	106.6	120.8	93	90.1	93.8
P62318	Small nuclear ribonucleoprotein Sm D3	SNRPD3	105.7	108.4	111.2	98.2	94.3	82.1
P28074	Proteasome subunit beta type-5	PSMB5	101.7	107.1	87.6	88.4	86.2	129
P15586	N-acetylglucosamine-6-sulfatase	GNS	120.9	98.7	107.1	92.6	84	96.6
O60476	Mannosyl-oligosaccharide 1,2-alpha-mannosidase IB	MAN1A2	98.1	107.6	118.2	93	87.2	95.9
Q96IZ0	PRKC apoptosis WT1 regulator protein	PAWR	106.7	129.8	91.2	92	83	97.3
O43852	Calumenin	CALU	106.7	115.8	97.3	97.7	91.9	90.5
P63220	40S ribosomal protein S21	RPS21	96.9	133.6	92.8	82.7	83.3	110.7
O43709	Probable 18S rRNA (guanine-N(7))-methyltransferase	WBSCR22; BUD23	111.8	112.4	85.5	101.3	95.9	93.1
P63313	Thymosin beta-10	TMSB10	101.1	125.4	100.7	86.6	86.1	100.1
Q12841	Follistatin-related protein 1	FSTL1	99.2	88.1	159.2	82.6	86.1	84.9
O43684	Mitotic checkpoint protein BUB3	BUB3	108.3	110.7	97.5	98.7	92.3	92.5
O00233	26S proteasome non-ATPase regulatory subunit 9	PSMD9	105.8	123.5	104.8	90.2	95.1	80.6
O95445	Apolipoprotein M	APOM	108.2	95	106.1	89	90.5	111.2
P21810	Biglycan	BGN	119.9	107.3	110.8	94.5	99.2	68.3
O00198	Activator of apoptosis harakiri	HRK	98.8	125.2	102.7	87.3	83.7	102.4
P62316	Small nuclear ribonucleoprotein Sm D2	SNRPD2	109.5	109	96.1	92.5	91.7	101.2
P51965	Ubiquitin-conjugating enzyme E2 E1	UBE2E1	120.6	112.5	95.2	79.5	95.6	96.7
P16070	CD44 antigen	CD44	100.8	145.6	95.7	100.6	85.5	71.8
Q8NFH3	Nucleoporin Nup43	NUP43	87.1	113.4	120.6	96.3	86.6	95.9
P55145	Mesencephalic astrocyte-derived neurotrophic factor	MANF	112.2	115.3	96.1	97.4	94.5	84.5
P26447	Protein S100-A4	S100A4	113.9	105.9	107.4	92.8	90.2	89.8
P50440	Glycine amidinotransferase, mitochondrial	GATM	86.4	108.4	127.6	91.1	101.5	84.9
Q13308	Inactive tyrosine-protein kinase 7	PTK7	104.8	104.2	119.4	86.1	87.5	97.9
Q9BQ87	F-box-like/WD repeat-containing protein TBL1Y	TBL1Y	117.7	108.1	117.7	103.7	98.2	54.6
Q13510	Acid ceramidase	ASAH1	104.2	114.8	106.7	89	84.5	100.7
P04181	Ornithine aminotransferase, mitochondrial	OAT	105.7	97.5	136	84.5	88.7	87.4
Q96IV0	Peptide-N(4)-(N-acetyl-beta-glucosaminyl)asparagine amidase	NGLY1	108.8	108.9	112.6	93	90	86.9
Q9Y2S6	Translation machinery-associated protein 7	TMA7	117	112.8	79.7	105.1	92.9	92.4
P05204	Non-histone chromosomal protein HMG-17	HMGN2	113.1	114.1	82.9	106.6	90.3	93.1
Q9Y3E2	BolA-like protein 1	BOLA1	105.1	99.5	83.3	81.5	79.6	150.9
P51397	Death-associated protein 1	DAP	109.6	118.6	99	99.8	89.6	83.5
P10619	Lysosomal protective protein	CTSA	105.9	112.6	128.9	97.7	91.7	63.3
P26885	Peptidyl-prolyl cis-trans isomerase FKBP2	FKBP2	114.3	115.9	95.4	92.7	96.9	84.8
Q16706	Alpha-mannosidase 2	MAN2A1	107.6	92.2	140.9	82.3	87.2	89.8
Q9UIW2	Plexin-A1	PLXNA1	111.9	99.3	120.4	90.4	84.4	93.7
A6NIH7	Protein unc-119 homolog B	UNC119B	113.6	120.9	103.1	91.5	72.6	98.3
Q9BTY2	Plasma alpha-L-fucosidase	FUCA2	89.1	116.4	119.2	93.8	87.7	93.8
O76080	AN1-type zinc finger protein 5	ZFAND5	108.8	123.1	93.1	87.5	86	101.6
Q9Y5V0	Zinc finger protein 706	ZNF706	105.2	117.3	111.2	93.8	89	83.4
Q8NCC3	Group XV phospholipase A2	PLA2G15	114.8	88.9	116.3	89.8	98.3	91.9
Q9BQ61	Telomerase RNA component interacting RNase	C19orf43; TRIR	118.4	116.6	79.5	91.4	93.1	100.9
P62140	Serine/threonine-protein phosphatase PP1-beta catalytic subunit	PPP1CB	79.7	135.1	100.5	80	64.8	140
O15235	28S ribosomal protein S12, mitochondrial	MRPS12	113.3	108.5	113.7	91.4	83.1	90
P83881	60S ribosomal protein L36a	RPL36A	102.4	146.7	103.1	81.7	74	92
Q13542	Eukaryotic translation initiation factor 4E-binding protein 2	EIF4EBP2	111.2	125	114.4	103.2	90.6	55.6
Q8WUP2	Filamin-binding LIM protein 1	FBLIM1	106.4	119.9	109.5	96.7	86.6	80.9
Q9GZX9	Twisted gastrulation protein homolog 1	TWSG1	110.8	101.4	128.7	87.5	93.7	78
O60927	E3 ubiquitin-protein ligase PPP1R11	PPP1R11	105.9	136.9	107.6	84.7	79.1	85.9
O00622	Protein CYR61	CYR61	107	112.3	116.4	80.9	88.2	95.2
P34949	Mannose-6-phosphate isomerase	MPI	276.6	62.1	69.8	53.4	54.8	83.4
P06702	Protein S100-A9	S100A9	86.5	101.6	156.4	99.2	76.7	79.6
Q9H098	Protein FAM107B	FAM107B	111.5	130.3	100.6	83.3	87.2	87.2
P24592	Insulin-like growth factor-binding protein 6	IGFBP6	94.8	110.9	135.7	87.4	86.7	84.6
Q9UKU9	Angiopoietin-related protein 2	ANGPTL2	107.6	115	112.8	89	88	87.6
P07686	Beta-hexosaminidase subunit beta	HEXB	114.2	112.3	116.8	95.4	88.9	72.2
P02794	Ferritin heavy chain	FTH1	109.6	110.8	107.6	85.4	84.2	102.4
O60220	Mitochondrial import inner membrane translocase subunit Tim8 A	TIMM8A	106.2	128.2	109.2	84.9	84.6	86.9
P36551	Oxygen-dependent coproporphyrinogen-III oxidase, mitochondrial	CPOX	97.2	126.7	114.1	95.2	88.8	78.1
Q99538	Legumain	LGMN	132.4	106.1	115.9	90	92.7	63
P07858	Cathepsin B	CTSB	107.7	109.5	130.2	82.3	84.4	85.8
Q13740	CD166 antigen	ALCAM	89	112.6	137.1	86.7	83.6	91
P46783	40S ribosomal protein S10	RPS10	123.5	112.1	101.6	86.2	85.5	91.1
O95834	Echinoderm microtubule-associated protein-like 2	EML2	115.5	102.5	125.7	88.8	91.3	76.1
Q12846	Syntaxin-4	STX4	91	117.3	116.2	99.5	88.8	87.2
Q9Y6C2	EMILIN-1	EMILIN1	151.8	101	105.9	80.6	80.1	80.6
Q92187	CMP-N-acetylneuraminate-poly-alpha-2,8-sialyltransferase	ST8SIA4	99.2	116.1	127	91.3	78.4	88
Q8WZA1	Protein O-linked-mannose beta-1,2-N-acetylglucosaminyltransferase 1	POMGNT1	110	106.6	127.3	92.1	80.7	83.2
P62277	40S ribosomal protein S13	RPS13	107.7	126.3	111	83.9	75.8	95.2
Q9Y3B2	Exosome complex component CSL4	EXOSC1	79.4	114.6	126.1	86.5	82.8	110.6
P46937	Transcriptional coactivator YAP1	YAP1	118.7	122.5	95.5	93.3	80.5	89.5
P63165	Small ubiquitin-related modifier 1	SUMO1	130.8	119.4	75.7	89.7	81.6	102.7
O00469	Procollagen-lysine,2-oxoglutarate 5-dioxygenase 2	PLOD2	100.7	118.8	117.1	91.2	87.7	84.5
Q06481	Amyloid-like protein 2	APLP2	105	115.3	118.4	85.5	86.1	89.7
P98179	RNA-binding protein 3	RBM3	126.1	121.6	77.7	98.1	90.9	85.6
Q93070	Ecto-ADP-ribosyltransferase 4	ART4	93.7	98.8	142.6	73.6	67.8	123.4
P13674	Prolyl 4-hydroxylase subunit alpha-1	P4HA1	114.8	116.2	108.6	82.8	85.4	92.1
P05090	Apolipoprotein D	APOD	89.2	120.2	128.3	90	89.5	82.8
O43294	Transforming growth factor beta-1-induced transcript 1 protein	TGFB1I1	96.5	117.8	120.2	87.6	86.4	91.5
P11279	Lysosome-associated membrane glycoprotein 1	LAMP1	108.8	108.8	133.4	75.7	80.9	92.4
Q96AT1	Uncharacterized protein KIAA1143	KIAA1143	67.7	133.4	126.1	93.7	103.9	75.2
Q9UBU2	Dickkopf-related protein 2	DKK2	125.1	115.4	102.2	79.1	85.7	92.5
P62072	Mitochondrial import inner membrane translocase subunit Tim10	TIMM10	113.7	117.4	112.2	83.8	88.7	84.1
Q9NQR4	Omega-amidase NIT2	NIT2	124	109.2	115.7	88.6	85.6	76.8
Q07092	Collagen alpha-1(XVI) chain	COL16A1	117.1	113.5	117.4	88.6	86.6	76.8
Q6UWY0	Arylsulfatase K	ARSK	113.8	111.5	125.5	84	85	80.2
O94813	Slit homolog 2 protein	SLIT2	99.9	117.2	108.6	79.9	80.2	114.3
Q16775	Hydroxyacylglutathione hydrolase, mitochondrial	HAGH	108	108.6	120.8	79.9	76.2	106.5
Q6UXH1	Cysteine-rich with EGF-like domain protein 2	CRELD2	118.1	96.9	126.2	75.1	86.8	96.8
Q96J84	Kin of IRRE-like protein 1	KIRREL; KIRREL1	93.4	120.5	122.2	81.5	88.3	94.1
O60869	Endothelial differentiation-related factor 1	EDF1	127.2	122.5	80.6	89.7	87.4	92.6
Q15599	Na(+)/H(+) exchange regulatory cofactor NHE-RF2	SLC9A3R2	133.4	120.5	111.3	88.1	100.3	46.4
Q9BRK3	Matrix remodeling-associated protein 8	MXRA8	113	108	125.6	89.8	82.4	81.2
P31151	Protein S100-A7	S100A7	97	119.4	134.7	86.5	73.9	88.5
O00468	Agrin	AGRN	96.6	115.1	119.7	81.1	83.4	104.1
P82987	ADAMTS-like protein 3	ADAMTSL3	101.3	115.2	142.2	85.6	83.3	72.4
P07996	Thrombospondin-1	THBS1	104.3	114.6	132.1	80.8	82.6	85.5
O00422	Histone deacetylase complex subunit SAP18	SAP18	112.3	122.7	114.2	82.1	75.5	93.2
P49767	Vascular endothelial growth factor C	VEGFC	116.4	115.1	102.9	82.6	74.9	108.1
P98173	Protein FAM3A	FAM3A	115.3	104.2	137.4	77.3	82.5	83.2
Q96A33	Coiled-coil domain-containing protein 47	CCDC47	104.5	112.1	115.7	72.7	80.2	114.7
Q04721	Neurogenic locus notch homolog protein 2	NOTCH2	105.6	102.2	147.9	75.6	72.9	95.8
Q8IZJ1	Netrin receptor UNC5B	UNC5B	107.1	114.5	131.8	85.2	81.7	79.7
O95631	Netrin-1	NTN1	97.1	173.3	103.7	73.9	73.1	78.8
P02751	Fibronectin	FN1	113.6	116.4	120.1	79.1	82.7	88.2
Q9Y2G5	GDP-fucose protein O-fucosyltransferase 2	POFUT2	120.3	106.4	124.9	85.5	85.8	77.1
Q15293	Reticulocalbin-1	RCN1	120.3	98.2	111.8	74.7	115.7	79.4
Q8IXB1	DnaJ homolog subfamily C member 10	DNAJC10	113.6	128.5	106.9	92	78.6	80.5
Q9Y646	Carboxypeptidase Q	CPQ	112.7	110.6	144.3	79.4	84.9	68.2
Q13423	NAD(P) transhydrogenase, mitochondrial	NNT	89.6	155.3	112.8	75	88	79.3
Q9Y3Y2	Chromatin target of PRMT1 protein	CHTOP	118.1	141.9	103.1	84.6	69.1	83.2
O00451	GDNF family receptor alpha-2	GFRA2	101.8	120.2	116.1	80.4	81.4	100.2
Q6UX15	Layilin	LAYN	118	101.9	132.4	74.9	82.6	90.2
P25398	40S ribosomal protein S12	RPS12	125.9	120.4	101.7	84.1	89.3	78.7
P16870	Carboxypeptidase E	CPE	107.8	111.8	144.9	75.9	78	81.5
Q14980	Nuclear mitotic apparatus protein 1	NUMA1	91.3	114.2	144.5	79.4	76.8	93.8
Q99574	Neuroserpin	SERPINI1	112.2	139.4	113.9	79	63.1	92.3
P02458	Collagen alpha-1(II) chain	COL2A1	104.4	116.9	137	81.2	82.8	77.7
Q9H488	GDP-fucose protein O-fucosyltransferase 1	POFUT1	102.2	120.3	132.8	86.2	83.3	75.2
Q9NX62	Inositol monophosphatase 3	IMPAD1	147.8	92.1	117.7	81.6	84.4	76.3
P17936	Insulin-like growth factor-binding protein 3	IGFBP3	114.4	150.4	96.4	81.6	77.8	79.4
Q9NY97	N-acetyllactosaminide beta-1,3-N-acetylglucosaminyltransferase 2	B3GNT2	113.1	116.8	124	73.8	80.5	91.8
Q9Y2B0	Protein canopy homolog 2	CNPY2	114.8	119.3	120.3	81.8	83.9	79.9
P43251	Biotinidase	BTD	118.9	98.3	146.4	81.5	68.6	86.3
Q9UBS4	DnaJ homolog subfamily B member 11	DNAJB11	87.7	130.7	123.6	92.7	84.8	80.4
Q9UN71	Protocadherin gamma-B4	PCDHGB4	119.8	107.2	113.8	73.9	77.7	107.6
P00441	Superoxide dismutase [Cu-Zn]	SOD1	95.2	126.2	123.7	87.7	84.4	82.8
P09238	Stromelysin-2	MMP10	126.2	110.2	123.4	83.9	86.9	69.5
Q9NRA1	Platelet-derived growth factor C	PDGFC	111.7	127.7	109.2	75.8	74.9	100.7
P62829	60S ribosomal protein L23	RPL23	115	145.2	97	77.9	74.7	90.3
Q8NBS9	Thioredoxin domain-containing protein 5	TXNDC5	109.6	124.8	120.6	80.6	81.6	82.8
Q7RTV0	PHD finger-like domain-containing protein 5A	PHF5A	122.8	122.1	105.5	82.1	80.7	86.7
Q10472	Polypeptide N-acetylgalactosaminyltransferase 1	GALNT1	120.9	116.5	122.8	81.2	81.4	77.2
P35052	Glypican-1	GPC1	100.7	121	130.6	81.2	76.1	90.4
Q4G148	Glucoside xylosyltransferase 1	GXYLT1	144.5	92.9	122.4	68.9	89.6	81.7
Q9H0X4	Protein FAM234A	ITFG3; FAM234A	134.1	120	105.4	80.2	80.8	79.5
Q14114	Low-density lipoprotein receptor-related protein 8	LRP8	119.5	126.8	119.7	69.7	79.8	84.3
Q9NPR2	Semaphorin-4B	SEMA4B	107	112	183.4	76.5	74.6	46.5
P62633	Cellular nucleic acid-binding protein	CNBP	130.5	126.1	91.5	88.6	83.7	79.6
P29558	RNA-binding motif, single-stranded-interacting protein 1	RBMS1	113.4	145.5	110.9	74.7	68.7	86.9
Q9BPZ3	Polyadenylate-binding protein-interacting protein 2	PAIP2	94.4	123.5	126.5	96.6	77.5	81.4
Q86SF2	N-acetylgalactosaminyltransferase 7	GALNT7	125.8	96.6	127	82.5	85.4	82.8
O00193	Small acidic protein	C11orf58	121.6	134	111.5	79.6	68.8	84.5
Q9BT09	Protein canopy homolog 3	CNPY3	120.6	112.2	128.6	78.4	81.4	78.8
P81605	Dermcidin	DCD	72.6	94	224.9	61.4	52.9	94.1
Q9NXW2	DnaJ homolog subfamily B member 12	DNAJB12	121.3	137.9	101.9	81.9	77.9	79.2
Q96I82	Kazal-type serine protease inhibitor domain-containing protein 1	KAZALD1	108.9	114.9	154.7	74.9	70.9	75.7
Q8NFP9	Neurobeachin	NBEA	88.8	119.3	168.6	65	77.8	80.5
Q9UNE7	E3 ubiquitin-protein ligase CHIP	STUB1	120.4	117.3	125.5	72.7	78.4	85.6
Q15904	V-type proton ATPase subunit S1	ATP6AP1	100	123.5	123	78	80.1	95.3
Q6NXS1	Protein phosphatase inhibitor 2 family member B		104.9	149.3	115	85.7	74.9	70.2
Q93063	Exostosin-2	EXT2	96.9	127.6	117.4	75.9	64.1	118
P80294	Metallothionein-1H	MT1H	120.7	140.4	118.8	77.6	88.5	54
P52799	Ephrin-B2	EFNB2	105.5	116	153.8	80	74.5	70.3
Q8NBJ7	Inactive C-alpha-formylglycine-generating enzyme 2	SUMF2	130.7	95.2	129.6	72.8	88.6	83.1
P04731	Metallothionein-1A	MT1A	119.2	98.9	155.3	66.5	84.3	75.9
P56159	GDNF family receptor alpha-1	GFRA1	123.9	122.2	106.1	77.4	73.5	97
Q13591	Semaphorin-5A	SEMA5A	104.2	111	156.9	69	70.3	88.6
Q9UNW1	Multiple inositol polyphosphate phosphatase 1	MINPP1	129.7	122.8	120.7	82.4	77.5	66.9
Q13443	Disintegrin and metalloproteinase domain-containing protein 9	ADAM9	130.8	117.5	123.6	71.9	77.6	78.5
P0C7P4	Putative cytochrome b-c1 complex subunit Rieske-like protein 1	UQCRFS1P1	106.9	128.1	130.9	74.1	80	80.2
Q14956	Transmembrane glycoprotein NMB	GPNMB	129.8	77.8	147.6	73.1	80.5	91.3
Q13438	Protein OS-9	OS9	108.4	122.9	139.3	75.9	66.4	87
O60462	Neuropilin-2	NRP2	121.2	119.4	131.5	74.8	74.4	78.7
Q16270	Insulin-like growth factor-binding protein 7	IGFBP7	113.4	122.4	132.9	82.2	75.4	73.6
P09496	Clathrin light chain A	CLTA	104.9	151.1	122.8	67.8	75	78.3
P08572	Collagen alpha-2(IV) chain	COL4A2	110.1	123.6	130.8	75.1	75.3	85.2
P01344	Insulin-like growth factor II	IGF2	100.4	136.8	130.6	84.6	68.3	79.3
P49207	60S ribosomal protein L34	RPL34	112.6	141.1	123.4	67.1	73.6	82.2
Q8WXG9	G-protein coupled receptor 98	GPR98; ADGRV1	127.3	126.1	118.6	79.3	73.7	75
Q92743	Serine protease HTRA1	HTRA1	122.1	127	112.6	71.7	72.3	94.3
Q7Z422	SUZ domain-containing protein 1	SZRD1	125	145.5	99.5	74	69.2	86.8
Q14563	Semaphorin-3A	SEMA3A	115.6	119.5	144.6	68.8	70.4	81.1
P54826	Growth arrest-specific protein 1	GAS1	107.2	129	138.1	76.5	76.1	73.1
O95967	EGF-containing fibulin-like extracellular matrix protein 2	EFEMP2	110.5	129.6	131.2	75.6	76.3	76.8
P19021	Peptidyl-glycine alpha-amidating monooxygenase	PAM	115.7	123.3	156.7	72.4	74.8	57.1
Q8NBJ5	Procollagen galactosyltransferase 1	COLGALT1; GLT25D1	130.6	139.9	99.4	76.1	81.6	72.4
A1L3X4	Putative metallothionein MT1DP	MT1DP	92.8	106.7	115.5	61.8	62.3	161
P02788	Lactotransferrin	LTF	99.1	136.5	131.1	74.6	75.7	83.1
Q15517	Corneodesmosin	CDSN	118.6	155.2	122.4	69.9	61.8	72.1
Q9H741	UPF0454 protein C12orf49	C12orf49	161.8	122.3	88.6	69.9	66.8	90.7
Q9NS15	Latent-transforming growth factor beta-binding protein 3	LTBP3	126.9	131.1	121.6	72.1	70.4	77.9
Q03167	Transforming growth factor beta receptor type 3	TGFBR3	126.5	110.4	150.3	71.9	78.2	62.8
Q92626	Peroxidasin homolog	PXDN	116.7	120.9	137.9	63.2	68.3	93
P55290	Cadherin-13	CDH13	115.1	112.4	177.9	64.9	66.5	63.3
Q86XM0	Cation channel sperm-associated protein subunit delta	CATSPERD	126.6	109.9	155	70.9	75.4	62.1
O43505	Beta-1,4-glucuronyltransferase 1	B3GNT1; B4GAT1	121.4	114.3	161.5	64.5	67.5	70.8
P11310	Medium-chain specific acyl-CoA dehydrogenase, mitochondrial	ACADM	127	142.9	123.9	48.3	87.4	70.6
O75354	Ectonucleoside triphosphate diphosphohydrolase 6	ENTPD6	133.2	98.7	148.7	73.9	68.9	76.6
O94985	Calsyntenin-1	CLSTN1	128.8	116.7	135.1	66.5	70.7	82.2
Q9BUK0	Coiled-coil-helix-coiled-coil-helix domain-containing protein 7	CHCHD7	110.7	142.4	129.2	78.4	70.3	69
Q96PD2	Discoidin, CUB and LCCL domain-containing protein 2	DCBLD2	134.2	79.9	173.7	62.5	72.9	76.7
O43915	Vascular endothelial growth factor D	FIGF; VEGFD	128.2	118.3	127.6	68.7	63.7	93.4
Q8IUX7	Adipocyte enhancer-binding protein 1	AEBP1	120.5	136.2	124.5	66.4	61.9	90.5
Q14118	Dystroglycan	DAG1	114.6	126.3	149	66.5	67.3	76.2
P20827	Ephrin-A1	EFNA1	114.2	132.3	131.7	84.9	70.2	66.7
Q92520	Protein FAM3C	FAM3C; WNT16	129.6	120	142.3	64.9	68.6	74.7
P49765	Vascular endothelial growth factor B	VEGFB	145.1	127.5	130.1	69	49	79.3
Q6UWP8	Suprabasin	SBSN	99.4	134.2	145	81.5	68.9	71
Q14031	Collagen alpha-6(IV) chain	COL4A6	122	134.9	139.8	70.8	71	61.4
P00450	Ceruloplasmin	CP	134.1	110.5	144.3	64.2	69.8	77.2
O60565	Gremlin-1	GREM1	134.1	141.5	103	69.6	68.4	83.3
Q07507	Dermatopontin	DPT	120.4	130.2	141.5	66	67.2	74.7
Q9UKM7	Endoplasmic reticulum mannosyl-oligosaccharide 1,2-alpha-mannosidase	MAN1B1	134.6	129.3	129.8	75.2	66.4	64.7
Q9UGC7	Peptide chain release factor 1-like, mitochondrial	MTRF1L	93.4	136.7	118.3	56.7	60.4	134.5
P84101	Small EDRK-rich factor 2	SERF2	147.6	155.3	70.6	89.3	73.8	63.4
P19022	Cadherin-2	CDH2	121.4	132.1	149.8	65.5	65.9	65.4
P07355	Annexin A2	ANXA2	141.2	106.2	142.1	67.7	70	72.8
Q9UN70	Protocadherin gamma-C3	PCDHGC3	118.9	127.7	145.9	63.1	62.1	82.2
Q15818	Neuronal pentraxin-1	NPTX1	134.5	125.6	138.4	62.5	66.1	72.8
P15291	Beta-1,4-galactosyltransferase 1	B4GALT1	143.8	128.6	134.7	68.7	65.9	58.2
P13497	Bone morphogenetic protein 1	BMP1	135.2	134.2	126.7	64.8	61.3	77.8
P24593	Insulin-like growth factor-binding protein 5	IGFBP5	148.1	112.3	136.4	64.9	65.6	72.7
Q14766	Latent-transforming growth factor beta-binding protein 1	LTBP1	131.7	146.8	127.7	62.9	62.9	68
O15041	Semaphorin-3E	SEMA3E	123.9	130	167.8	64.5	61.8	52
P62280	40S ribosomal protein S11	RPS11	132.9	155.1	111.6	62.9	62.8	74.6
O95633	Follistatin-related protein 3	FSTL3	100.2	133.4	170.9	62	56.5	77.1
P39905	Glial cell line-derived neurotrophic factor	GDNF	135.7	144.5	135.9	66.1	63.1	54.8
P98160	Basement membrane-specific heparan sulfate proteoglycan core protein	HSPG2	127.5	129.6	159	56.8	58.9	68.1
P19320	Vascular cell adhesion protein 1	VCAM1	142.9	89.2	169.7	56.9	63.7	77.5
P16035	Metalloproteinase inhibitor 2	TIMP2	132.6	133	155.3	56	58.6	64.5
P62263	40S ribosomal protein S14	RPS14	137.7	157.4	124.9	60.5	55.5	64.1
P04085	Platelet-derived growth factor subunit A	PDGFA	162.3	102.3	142.3	60.5	61.4	71.2
P27658	Collagen alpha-1(VIII) chain	COL8A1	130.2	118.2	143.1	54.8	52.6	101.1
A0A087WW87	Immunoglobulin kappa variable 2-40	IGKV2-40; IGKV2D-40	73.3	119.1	225.7	49.1	49.7	83.2
P22692	Insulin-like growth factor-binding protein 4	IGFBP4	155.4	117.7	149.7	52.2	59.3	65.7
P01138	Beta-nerve growth factor	NGF	139.2	123.5	167.3	54.9	50.7	64.4
P04156	Major prion protein	PRNP	139.9	137.8	152.6	54.9	53.1	61.7
P30530	Tyrosine-protein kinase receptor UFO		211	131.2	86.5	51.5	46.3	73.6
Q96AY3	Peptidyl-prolyl cis-trans isomerase FKBP10	FKBP10	157.1	104.4	129.4	49.7	49.4	109.9
Q86UD1	Out at first protein homolog	OAF	161.7	122.3	149.2	52.6	62.4	51.8
Q15113	Procollagen C-endopeptidase enhancer 1	PCOLCE	180.6	155.4	112.4	47.9	49.5	54.2
P62861	40S ribosomal protein S30	FAU	85.9	346	83.9	26.9	27	30.3

## Sheet: Secreted protein
Accession	Description	Exp. q-value: Combined	Sum PEP Score	Coverage [%]	# Peptides	# PSMs	# Protein Unique Peptides	# Unique Peptides	# Protein Groups	MW [kDa]	Score Mascot: Mascot	Score Sequest HT: Sequest HT	# Peptides (by Search Engine): Mascot	# Peptides (by Search Engine): Sequest HT	Abundance Ratio: (MTlmwCAFS) / (lmwCAFS)	Abundance Ratio (log2): (MTlmwCAFS) / (lmwCAFS)	Abundances (Grouped): lmwCAFS	Abundances (Grouped): MT-lmwCAFS	Abundances (Grouped) CV [%]: lmwCAFS	Abundances (Grouped) CV [%]: MT-lmwCAFS	Abundances (Scaled): F1: 126, Control, lmwCAFS, R1	Abundances (Scaled): F1: 126, Control, lmwCAFS, R2	Abundances (Scaled): F1: 126, Control, lmwCAFS, R3	Abundances (Scaled): F1: 129, Sample, MT-lmwCAFS, R1	Abundances (Scaled): F1: 129, Sample, MT-lmwCAFS, R2	Abundances (Scaled): F1: 129, Sample, MT-lmwCAFS, R3	Found in Sample: [S1] F1: 126, Control, Control, R1	Found in Sample: [S2] F1: 127, Control, Control, R2	Found in Sample: [S3] F1: 128, Control, Control, R3	Found in Sample: [S4] F1: 129, Sample, MPSSS, R1	Found in Sample: [S5] F1: 130, Sample, MPSSS, R2	Found in Sample: [S6] F1: 131, Sample, MPSSS, R3	Modifications
Q99961	Endophilin-A2 OS=Homo sapiens OX=9606 GN=SH3GL1 PE=1 SV=1	0	11.682	7	3	12	0	3	1	41.5	41	8.15	3	3	1.68	0.75	74.6	125.4	2.92	2.42	74	76.1	71.8	124.2	124.3	129.5	High	High	High	High	High	High
Q8TB45	DEP domain-containing mTOR-interacting protein OS=Homo sapiens OX=9606 GN=DEPTOR PE=1 SV=2	0	16.816	6	2	6	0	2	1	46.3	66	8.14	2	2	1.548	0.63	78.5	121.5	2	0.77	80.7	77.7	78.4	120	121.4	121.8	High	High	High	High	High	High
O76071	Probable cytosolic iron-sulfur protein assembly protein CIAO1 OS=Homo sapiens OX=9606 GN=CIAO1 PE=1 SV=1	0	20.489	20	4	12	4	4	1	37.8	100	10.59	4	4	1.498	0.58	80.1	119.9	2.88	1.72	83.2	80.1	78.7	117.1	121	119.9	High	High	High	High	High	High
P39905	Glial cell line-derived neurotrophic factor OS=Homo sapiens OX=9606 GN=GDNF PE=1 SV=1	0.029	1.696	3	1	2	0	1	1	23.7	0	1.98	1	1	0.464	-1.11	136.6	63.4	3.62	9.56	135.7	144.5	135.9	66.1	63.1	54.8	High	High	High	High	High	High
Q99816	Tumor susceptibility gene 101 protein OS=Homo sapiens OX=9606 GN=TSG101 PE=1 SV=2	0	11.703	6	2	6	1	2	1	43.9	58	3.49	2	1	1.584	0.66	77.4	122.6	5.09	2.55	82.5	75.3	76	120.3	125.7	120.2	High	High	High	High	High	High	Acetyl [N-Term]
Q9Y2B0	Protein canopy homolog 2 OS=Homo sapiens OX=9606 GN=CNPY2 PE=1 SV=1	0	45.827	35	7	30	5	7	1	20.6	153	22	7	7	0.686	-0.54	118.6	81.4	2.48	2.41	114.8	119.3	120.3	81.8	83.9	79.9	High	High	High	High	High	High
Q10472	Polypeptide N-acetylgalactosaminyltransferase 1 OS=Homo sapiens OX=9606 GN=GALNT1 PE=1 SV=1	0	25.951	15	8	25	8	8	1	64.2	79	14.38	8	7	0.672	-0.57	119.6	80.4	2.71	2.99	120.9	116.5	122.8	81.2	81.4	77.2	High	High	High	High	High	High
Q9NS15	Latent-transforming growth factor beta-binding protein 3 OS=Homo sapiens OX=9606 GN=LTBP3 PE=1 SV=4	0	57.536	10	10	41	0	9	1	139.3	263	31.38	10	10	0.568	-0.82	127.5	72.5	3.74	5.33	126.9	131.1	121.6	72.1	70.4	77.9	High	High	High	High	High	High
Q9Y263	Phospholipase A-2-activating protein OS=Homo sapiens OX=9606 GN=PLAA PE=1 SV=2	0	87.432	20	14	81	14	14	1	87.1	416	58.93	14	14	1.308	0.39	86.6	113.4	2.82	2.34	86.7	88.4	83.6	116.6	113.4	111.3	High	High	High	High	High	High
P62072	Mitochondrial import inner membrane translocase subunit Tim10 OS=Homo sapiens OX=9606 GN=TIMM10 PE=1 SV=1	0	23.828	32	3	20	3	3	1	10.3	57	14.13	3	3	0.74	-0.43	114.9	85.1	2.36	3.22	113.7	117.4	112.2	83.8	88.7	84.1	High	High	High	High	High	High
Q15818	Neuronal pentraxin-1 OS=Homo sapiens OX=9606 GN=NPTX1 PE=2 SV=2	0	41.752	19	8	34	8	8	1	47.1	193	32.98	8	8	0.492	-1.02	134.1	65.9	4.94	7.8	134.5	125.6	138.4	62.5	66.1	72.8	High	High	High	High	High	High
P27144	Adenylate kinase 4, mitochondrial OS=Homo sapiens OX=9606 GN=AK4 PE=1 SV=1	0.004	4.032	5	1	2	1	1	1	25.3	34	3.02	1	1	1.723	0.79	73.4	126.6	7.27	4.81	74.8	66.6	76.4	128.8	120.7	132.7	High	High	High	High	High	High
P24666	Low molecular weight phosphotyrosine protein phosphatase OS=Homo sapiens OX=9606 GN=ACP1 PE=1 SV=3	0	55.123	39	7	91	0	7	1	18	458	40.9	7	7	1.379	0.46	84.1	115.9	3.84	3.05	85.4	86.3	80.3	118.3	117.8	111.9	High	High	High	High	High	High
Q15796	Mothers against decapentaplegic homolog 2 OS=Homo sapiens OX=9606 GN=SMAD2 PE=1 SV=1	0	18.135	9	4	10	0	2	1	52.3	84	9.18	4	4	1.377	0.46	84.1	115.9	3.07	1.21	86.7	84.1	81.5	115.8	114.6	117.4	High	High	High	High	High	High
Q8WXG9	G-protein coupled receptor 98 OS=Homo sapiens OX=9606 GN=GPR98 PE=1 SV=2	0.009	3.498	0	1	4	0	1	1	692.6	35	1.9	1	1	0.595	-0.75	125.4	74.6	3.84	3.83	127.3	126.1	118.6	79.3	73.7	75	High	High	High	High	High	High
P15291	Beta-1,4-galactosyltransferase 1 OS=Homo sapiens OX=9606 GN=B4GALT1 PE=1 SV=5	0	11.371	4	2	9	0	1	1	43.9	43	7.22	2	2	0.489	-1.03	134.3	65.7	5.63	8.51	143.8	128.6	134.7	68.7	65.9	58.2	High	High	High	High	High	High
P04156	Major prion protein OS=Homo sapiens OX=9606 GN=PRNP PE=1 SV=1	0	12.437	8	2	16	0	2	1	27.6	60	8.08	2	2	0.392	-1.35	143.7	56.3	5.58	8.11	139.9	137.8	152.6	54.9	53.1	61.7	High	High	High	High	High	High
Q99622	Protein C10 OS=Homo sapiens OX=9606 GN=C12orf57 PE=1 SV=1	0.001	5.723	12	1	4	1	1	1	13.2	48	2.89	1	1	1.323	0.4	86.1	113.9	3.87	2.83	87.6	87.3	81.7	117	110.8	115.5	High	High	High	High	High	High
Q9UKM7	Endoplasmic reticulum mannosyl-oligosaccharide 1,2-alpha-mannosidase OS=Homo sapiens OX=9606 GN=MAN1B1 PE=1 SV=2	0	5.937	2	1	2	1	1	1	79.5	34	2.26	1	1	0.512	-0.97	132.3	67.7	2.23	8.18	134.6	129.3	129.8	75.2	66.4	64.7	High	High	High	High	High	High
P10600	Transforming growth factor beta-3 proprotein OS=Homo sapiens OX=9606 GN=TGFB3 PE=1 SV=1	0	63.35	45	10	78	10	10	1	20.9	316	39.24	10	10	1.732	0.79	73.2	126.8	6.92	5.21	79.2	73.7	69	127.7	131.6	118.8	High	High	High	High	High	High
P62701	40S ribosomal protein S4, X isoform OS=Homo sapiens OX=9606 GN=RPS4X PE=1 SV=2	0	7.421	8	3	8	2	3	1	29.6	18	5.81	3	3	1.336	0.42	85.6	114.4	4.28	3	84.8	90.4	83.5	117.5	113.3	110.7	High	High	High	High	High	High
P02751	Fibronectin OS=Homo sapiens OX=9606 GN=FN1 PE=1 SV=4	0	326.354	20	37	322	0	37	1	262.5	1718	232.54	35	36	0.711	-0.49	116.9	83.1	2.78	5.47	113.6	116.4	120.1	79.1	82.7	88.2	High	High	High	High	High	High
O94766	Galactosylgalactosylxylosylprotein 3-beta-glucuronosyltransferase 3 OS=Homo sapiens OX=9606 GN=B3GAT3 PE=1 SV=2	0	6.086	7	1	2	0	1	1	37.1	40	3.11	1	1	1.452	0.54	81.6	118.4	3.55	3.91	86.7	81.3	81.8	111.5	119.8	118.9	High	High	High	High	High	High
Q13185	Chromobox protein homolog 3 OS=Homo sapiens OX=9606 GN=CBX3 PE=1 SV=4	0	119.648	43	9	177	7	7	1	20.8	1224	132.57	9	9	1.17	0.23	92.2	107.8	2.59	2.05	94.5	91.7	89.8	106.2	107.3	110.5	High	High	High	High	High	High
Q99584	Protein S100-A13 OS=Homo sapiens OX=9606 GN=S100A13 PE=1 SV=1	0	9.866	15	2	16	2	2	1	11.5	64	13.55	2	2	1.75	0.81	72.7	127.3	10.12	6.68	75.2	64.1	78	133.3	131.6	117.8	High	High	High	High	High	High
P23528	Cofilin-1 OS=Homo sapiens OX=9606 GN=CFL1 PE=1 SV=3	0	184.345	63	18	623	15	15	1	18.5	2728	342.02	18	16	1.278	0.35	87.8	112.2	3.43	3.52	89.8	88	84	116.8	112.4	108.9	High	High	High	High	High	High	Acetyl [N-Term; N-Term]
Q8WZA0	Protein LZIC OS=Homo sapiens OX=9606 GN=LZIC PE=1 SV=1	0	41.948	19	6	31	0	6	1	21.5	143	21.19	6	6	1.231	0.3	89.6	110.4	1.8	2.5	90	88.9	92.1	106.5	110.8	111.6	High	High	High	High	High	High
Q96IV0	Peptide-N(4)-(N-acetyl-beta-glucosaminyl)asparagine amidase OS=Homo sapiens OX=9606 GN=NGLY1 PE=1 SV=1	0.007	3.91	1	1	2	0	1	1	74.3	24	2.49	1	1	0.826	-0.28	109.5	90.5	1.95	3.39	108.8	108.9	112.6	93	90	86.9	High	High	High	High	High	High
Q14031	Collagen alpha-6(IV) chain OS=Homo sapiens OX=9606 GN=COL4A6 PE=1 SV=3	0	11.731	1	2	8	0	1	1	163.7	56	6.31	2	2	0.525	-0.93	131.1	68.9	6.95	8.14	122	134.9	139.8	70.8	71	61.4	High	High	High	High	High	High
O00762	Ubiquitin-conjugating enzyme E2 C OS=Homo sapiens OX=9606 GN=UBE2C PE=1 SV=1	0	15.684	21	3	20	0	3	1	19.6	86	9.01	3	3	1.952	0.97	67.7	132.3	13.11	7.56	61.8	79.7	67.5	131.7	119.9	139.5	High	High	High	High	High	High
Q9UNE7	E3 ubiquitin-protein ligase CHIP OS=Homo sapiens OX=9606 GN=STUB1 PE=1 SV=2	0	19.166	17	5	14	1	5	1	34.8	35	9.36	5	5	0.651	-0.62	121.1	78.9	3.4	8.14	120.4	117.3	125.5	72.7	78.4	85.6	High	High	High	High	High	High
Q13443	Disintegrin and metalloproteinase domain-containing protein 9 OS=Homo sapiens OX=9606 GN=ADAM9 PE=1 SV=1	0.001	5.314	1	1	2	0	1	1	90.5	0	0	1	1	0.628	-0.67	122.9	77.1	5.35	4.73	130.8	117.5	123.6	71.9	77.6	78.5	High	High	High	High	High	High
P13497	Bone morphogenetic protein 1 OS=Homo sapiens OX=9606 GN=BMP1 PE=1 SV=2	0	29.126	10	8	22	2	8	1	111.2	84	16.37	8	8	0.483	-1.05	134.9	65.1	3.51	12.83	135.2	134.2	126.7	64.8	61.3	77.8	High	High	High	High	High	High
Q9H0A8	COMM domain-containing protein 4 OS=Homo sapiens OX=9606 GN=COMMD4 PE=1 SV=1	0.033	1.587	6	1	3	0	1	1	21.8	16	0	1	1	2.66	1.41	54.6	145.4	23.12	9.65	74.5	51	50.9	135.6	156.7	131.3	High	High	High	High	High	High
Q15185	Prostaglandin E synthase 3 OS=Homo sapiens OX=9606 GN=PTGES3 PE=1 SV=1	0	91.309	45	8	139	0	8	1	18.7	724	70.22	8	7	1.575	0.66	77.7	122.3	8.12	5.79	87	75.4	76.3	120.2	127.5	113.6	High	High	High	High	High	High	Acetyl [N-Term]
P63010	AP-2 complex subunit beta OS=Homo sapiens OX=9606 GN=AP2B1 PE=1 SV=1	0	98.248	14	13	129	0	8	1	104.5	630	76.96	12	13	1.256	0.33	88.6	111.4	0.35	1.65	89	88.4	88.9	109.3	112.9	111.6	High	High	High	High	High	High
O94985	Calsyntenin-1 OS=Homo sapiens OX=9606 GN=CLSTN1 PE=1 SV=1	0	52.986	12	12	63	1	12	1	109.7	170	29.61	12	12	0.549	-0.87	129.1	70.9	7.4	11.05	128.8	116.7	135.1	66.5	70.7	82.2	High	High	High	High	High	High
Q8WWY3	U4/U6 small nuclear ribonucleoprotein Prp31 OS=Homo sapiens OX=9606 GN=PRPF31 PE=1 SV=2	0	12.254	9	4	14	1	4	1	55.4	37	8.78	4	4	1.839	0.88	70.4	129.6	5.83	6.7	71.1	70.4	78.1	132.7	130.7	117.1	High	High	High	High	High	High
Q9P0P0	E3 ubiquitin-protein ligase RNF181 OS=Homo sapiens OX=9606 GN=RNF181 PE=1 SV=1	0.019	2.143	5	1	2	1	1	1	17.9	0	0	1	1	1.806	0.85	71.3	128.7	13.14	6.79	71.1	85.4	66.7	116	128.4	132.4	High	High	High	High	High	High
Q9Y2V2	Calcium-regulated heat-stable protein 1 OS=Homo sapiens OX=9606 GN=CARHSP1 PE=1 SV=2	0	8.246	10	2	8	2	2	1	15.9	48	4.83	2	2	1.797	0.85	71.5	128.5	11.84	3.23	70.2	81.3	64.5	126.2	125	132.7	High	High	High	High	High	High
P16152	Carbonyl reductase [NADPH] 1 OS=Homo sapiens OX=9606 GN=CBR1 PE=1 SV=3	0	16.319	13	3	10	1	3	1	30.4	91	8	3	2	1.645	0.72	75.6	124.4	11.96	6.2	67.3	85.6	76.5	129.9	125.8	115	High	High	High	High	High	High
Q96M27	Protein PRRC1 OS=Homo sapiens OX=9606 GN=PRRC1 PE=1 SV=1	0	12.898	3	1	8	0	1	1	46.7	62	4.84	1	1	1.583	0.66	77.4	122.6	11.01	3.67	77.3	66.7	83.1	122.4	121	129.5	High	High	High	High	High	High
O75351	Vacuolar protein sorting-associated protein 4B OS=Homo sapiens OX=9606 GN=VPS4B PE=1 SV=2	0	30.831	13	6	26	2	2	1	49.3	87	14.9	6	6	1.485	0.57	80.5	119.5	8.64	6.29	86.2	81.4	72.6	126.9	120.9	111.9	High	High	High	High	High	High
Q96HR8	H/ACA ribonucleoprotein complex non-core subunit NAF1 OS=Homo sapiens OX=9606 GN=NAF1 PE=1 SV=2	0	8.349	2	1	8	0	1	1	53.7	64	4.05	1	1	1.409	0.49	83	117	4.41	0.92	80	87.3	82.8	116.6	115.6	117.7	High	High	High	High	High	High
Q13432	Protein unc-119 homolog A OS=Homo sapiens OX=9606 GN=UNC119 PE=1 SV=1	0.012	2.869	6	1	2	0	1	1	26.9	15	2.62	1	1	1.401	0.49	83.3	116.7	6.2	4.95	90.5	80	84.3	118.1	118.7	108.5	High	High	High	High	High	High
P59998	Actin-related protein 2/3 complex subunit 4 OS=Homo sapiens OX=9606 GN=ARPC4 PE=1 SV=3	0	14.749	23	4	10	0	4	1	19.7	73	9.48	4	4	1.368	0.45	84.4	115.6	7.96	5.02	84	75.2	88.1	114.9	124.3	113.4	High	High	High	High	High	High
Q13901	Nuclear nucleic acid-binding protein C1D OS=Homo sapiens OX=9606 GN=C1D PE=1 SV=1	0.017	2.462	5	1	4	1	1	1	16	20	1.74	1	1	1.341	0.42	85.4	114.6	4.88	5.06	85	88.2	80	122.1	110.7	114	High	High	High	High	High	High
P35659	Protein DEK OS=Homo sapiens OX=9606 GN=DEK PE=1 SV=1	0	36.171	19	8	38	3	8	1	42.6	93	19.62	8	8	1.337	0.42	85.6	114.4	5.59	4.83	84.9	90.1	80.6	113.6	120.9	110	High	High	High	High	High	High
Q15435	Protein phosphatase 1 regulatory subunit 7 OS=Homo sapiens OX=9606 GN=PPP1R7 PE=1 SV=1	0	51.042	22	7	26	0	7	1	41.5	157	25.12	7	7	1.252	0.32	88.8	111.2	4.77	2.9	93.7	85.6	87.6	114.7	108.7	109.7	High	High	High	High	High	High
O15235	28S ribosomal protein S12, mitochondrial OS=Homo sapiens OX=9606 GN=MRPS12 PE=1 SV=1	0.018	2.417	6	1	2	1	1	1	15.2	0	1.76	1	1	0.794	-0.33	111.5	88.5	2.63	4.99	113.3	108.5	113.7	91.4	83.1	90	High	High	High	High	High	High
P13674	Prolyl 4-hydroxylase subunit alpha-1 OS=Homo sapiens OX=9606 GN=P4HA1 PE=1 SV=2	0	6.051	3	1	4	0	1	1	61	39	4.24	1	1	0.744	-0.43	114.7	85.3	3.55	5.56	114.8	116.2	108.6	82.8	85.4	92.1	High	High	High	High	High	High
Q14114	Low-density lipoprotein receptor-related protein 8 OS=Homo sapiens OX=9606 GN=LRP8 PE=1 SV=4	0.031	1.627	2	1	4	0	1	1	105.6	0	0	1	1	0.667	-0.58	120	80	3.41	9.58	119.5	126.8	119.7	69.7	79.8	84.3	High	High	High	High	High	High
Q9UNW1	Multiple inositol polyphosphate phosphatase 1 OS=Homo sapiens OX=9606 GN=MINPP1 PE=1 SV=1	0	8.161	3	2	12	0	2	1	55	51	4.23	2	2	0.631	-0.66	122.6	77.4	3.77	10.52	129.7	122.8	120.7	82.4	77.5	66.9	High	High	High	High	High	High
O60462	Neuropilin-2 OS=Homo sapiens OX=9606 GN=NRP2 PE=1 SV=3	0	66.423	15	11	51	0	11	1	104.8	318	40.75	11	11	0.617	-0.7	123.6	76.4	5.28	3.15	121.2	119.4	131.5	74.8	74.4	78.7	High	High	High	High	High	High
P36776	Lon protease homolog, mitochondrial OS=Homo sapiens OX=9606 GN=LONP1 PE=1 SV=2	0	11.086	3	3	10	0	3	1	106.4	26	3.94	3	2	1.34	0.42	85.5	114.5	2.97	4.35	86	86.8	82.1	120	115.2	110	High	High	High	High	High	High
P50583	Bis(5'-nucleosyl)-tetraphosphatase [asymmetrical] OS=Homo sapiens OX=9606 GN=NUDT2 PE=1 SV=3	0.026	1.805	5	1	2	1	1	1	16.8	32	0	1	1	1.958	0.97	67.6	132.4	15.09	4.82	82.5	67.7	61.8	133.3	122.1	132.5	High	High	High	High	High	High
Q8IWL3	Iron-sulfur cluster co-chaperone protein HscB, mitochondrial OS=Homo sapiens OX=9606 GN=HSCB PE=1 SV=3	0.014	2.626	3	1	2	1	1	1	27.4	19	1.79	1	1	2.447	1.29	58	142	5.31	7.5	55.8	61.9	58.1	151.6	130.4	142.2	High	High	High	High	High	High
P06276	Cholinesterase OS=Homo sapiens OX=9606 GN=BCHE PE=1 SV=1	0.019	2.175	1	1	2	1	1	1	68.4	15	1.77	1	1	1.363	0.45	84.6	115.4	6.57	4.04	83.7	81.9	92.5	118.5	109.3	114.1	High	High	High	High	High	High
O14562	Ubiquitin domain-containing protein UBFD1 OS=Homo sapiens OX=9606 GN=UBFD1 PE=1 SV=2	0	42.379	19	6	51	6	6	1	33.4	226	33.61	6	6	1.32	0.4	86.2	113.8	6.36	3.04	91.2	86.3	80.3	110.7	113.9	117.6	High	High	High	High	High	High
P20827	Ephrin-A1 OS=Homo sapiens OX=9606 GN=EFNA1 PE=1 SV=2	0.001	4.828	5	1	4	1	1	1	23.8	14	2.21	1	1	0.533	-0.91	130.5	69.5	8.14	13.11	114.2	132.3	131.7	84.9	70.2	66.7	High	High	High	High	High	High
O15305	Phosphomannomutase 2 OS=Homo sapiens OX=9606 GN=PMM2 PE=1 SV=1	0	28.562	22	6	38	4	6	1	28.1	186	23.97	6	6	1.828	0.87	70.7	129.3	8.27	8.29	71.9	75.1	63.8	139.6	131.4	118.2	High	High	High	High	High	High
P50502	Hsc70-interacting protein OS=Homo sapiens OX=9606 GN=ST13 PE=1 SV=2	0	68.755	23	8	101	0	8	1	41.3	569	59.47	8	8	1.184	0.24	91.6	108.4	2.09	2.95	89.8	91.6	93.6	108.4	111.5	105.1	High	High	High	High	High	High
O43583	Density-regulated protein OS=Homo sapiens OX=9606 GN=DENR PE=1 SV=2	0	58.27	28	5	52	5	5	1	22.1	264	38.76	5	5	1.183	0.24	91.6	108.4	3.7	2.34	90.5	95.7	89.3	107.1	106.4	111.1	High	High	High	High	High	High
O43813	LanC-like protein 1 OS=Homo sapiens OX=9606 GN=LANCL1 PE=1 SV=1	0	7.14	3	1	6	1	1	1	45.3	64	4.7	1	1	1.308	0.39	86.7	113.3	6.26	5.13	79.9	86.7	90.5	108.9	120.6	113.4	High	High	High	High	High	High
Q96B02	Ubiquitin-conjugating enzyme E2 W OS=Homo sapiens OX=9606 GN=UBE2W PE=1 SV=1	0.018	2.372	4	1	4	0	1	1	17.3	19	2.24	1	1	2.046	1.03	65.6	134.4	20.65	11.79	71	66.3	47.1	135.8	156.1	123.8	High	High	High	High	High	High
Q96DI7	U5 small nuclear ribonucleoprotein 40 kDa protein OS=Homo sapiens OX=9606 GN=SNRNP40 PE=1 SV=1	0	40.092	23	7	33	0	7	1	39.3	178	26.96	6	7	1.491	0.58	80.3	119.7	10.42	5.15	80.2	88.6	71.9	119.6	126	113.6	High	High	High	High	High	High
Q15819	Ubiquitin-conjugating enzyme E2 variant 2 OS=Homo sapiens OX=9606 GN=UBE2V2 PE=1 SV=4	0	94.686	69	9	96	5	5	1	16.4	786	74.03	9	8	1.16	0.21	92.6	107.4	1.88	2.85	92.5	93.4	90.1	107.4	105.2	111.3	High	High	High	High	High	High	Acetyl [N-Term]
Q07507	Dermatopontin OS=Homo sapiens OX=9606 GN=DPT PE=1 SV=2	0	24.188	14	4	21	4	4	1	24	117	13.32	4	4	0.516	-0.95	131.9	68.1	8.06	6.84	120.4	130.2	141.5	66	67.2	74.7	High	High	High	High	High	High
Q02447	Transcription factor Sp3 OS=Homo sapiens OX=9606 GN=SP3 PE=1 SV=3	0.008	3.592	1	1	4	0	1	1	81.9	23	2.73	1	1	2.165	1.11	63.2	136.8	26.3	5.31	69.5	65	40.9	149.4	140.7	134.5	High	High	High	High	High	High
Q14766	Latent-transforming growth factor beta-binding protein 1 OS=Homo sapiens OX=9606 GN=LTBP1 PE=1 SV=4	0	145.443	11	16	133	0	2	1	186.7	755	88.73	16	16	0.478	-1.07	135.4	64.6	7.44	4.57	131.7	146.8	127.7	62.9	62.9	68	High	High	High	High	High	High
Q15785	Mitochondrial import receptor subunit TOM34 OS=Homo sapiens OX=9606 GN=TOMM34 PE=1 SV=2	0	7.525	7	2	5	2	2	1	34.5	37	4.7	2	2	2.061	1.04	65.3	134.7	14.39	2.24	58.8	77.8	64.9	135.2	133.8	129.5	High	High	High	High	High	High
Q9UN70	Protocadherin gamma-C3 OS=Homo sapiens OX=9606 GN=PCDHGC3 PE=1 SV=1	0	9.039	3	3	10	0	3	1	101	28	6.9	3	3	0.494	-1.02	133.8	66.2	10.53	16.35	118.9	127.7	145.9	63.1	62.1	82.2	High	High	High	High	High	High
Q92520	Protein FAM3C OS=Homo sapiens OX=9606 GN=FAM3C PE=1 SV=1	0	99.572	30	7	152	7	7	1	24.7	851	94.88	7	7	0.53	-0.92	130.8	69.2	8.57	7.11	129.6	120	142.3	64.9	68.6	74.7	High	High	High	High	High	High
O75396	Vesicle-trafficking protein SEC22b OS=Homo sapiens OX=9606 GN=SEC22B PE=1 SV=4	0	36.631	26	6	18	6	6	1	24.6	185	17.41	6	6	1.198	0.26	91	109	4.64	2.54	86.2	90.9	94.6	108.9	107	112.5	High	High	High	High	High	High
Q9NQR4	Omega-amidase NIT2 OS=Homo sapiens OX=9606 GN=NIT2 PE=1 SV=1	0	26.561	13	4	20	4	4	1	30.6	53	7.06	4	4	0.74	-0.43	115	85	6.4	7.33	124	109.2	115.7	88.6	85.6	76.8	High	High	High	High	High	High
P16035	Metalloproteinase inhibitor 2 OS=Homo sapiens OX=9606 GN=TIMP2 PE=1 SV=2	0	68.443	36	9	121	9	9	1	24.4	535	66.25	9	9	0.441	-1.18	138.8	61.2	9.28	7.27	132.6	133	155.3	56	58.6	64.5	High	High	High	High	High	High
Q9H0S4	Probable ATP-dependent RNA helicase DDX47 OS=Homo sapiens OX=9606 GN=DDX47 PE=1 SV=1	0.003	4.274	3	1	2	0	1	1	50.6	25	2.41	1	1	3.034	1.6	49.6	150.4	19.48	13.33	44.3	64.2	49.7	164.8	150.9	126.1	High	High	High	High	High	High
P51570	Galactokinase OS=Homo sapiens OX=9606 GN=GALK1 PE=1 SV=1	0	9.596	3	1	4	0	1	1	42.2	61	3.02	1	1	1.88	0.91	69.5	130.5	15.72	11.34	55.5	72.5	75.1	136.3	144.9	115.7	High	High	High	High	High	High
Q8IU60	m7GpppN-mRNA hydrolase OS=Homo sapiens OX=9606 GN=DCP2 PE=1 SV=2	0.011	3.094	2	1	2	0	1	1	48.4	27	2.08	1	1	1.642	0.72	75.7	124.3	12.41	2.62	78.1	63.1	79.6	128.5	128.1	122.6	High	High	High	High	High	High
P25208	Nuclear transcription factor Y subunit beta OS=Homo sapiens OX=9606 GN=NFYB PE=1 SV=2	0	12.91	8	2	4	2	2	1	22.8	27	6.82	2	2	1.204	0.27	90.8	109.2	5.33	3.04	84.5	90.4	94	108.8	108	114.2	High	High	High	High	High	High
Q86WR0	Coiled-coil domain-containing protein 25 OS=Homo sapiens OX=9606 GN=CCDC25 PE=1 SV=2	0	41.958	37	10	42	3	10	1	24.5	127	15.69	9	10	1.187	0.25	91.4	108.6	4.6	3.74	93.9	91.8	85.9	113.8	105.6	109	High	High	High	High	High	High
P49765	Vascular endothelial growth factor B OS=Homo sapiens OX=9606 GN=VEGFB PE=1 SV=2	0.001	5.017	10	1	2	0	1	1	21.6	40	2.61	1	1	0.53	-0.92	130.7	69.3	7.08	23.39	145.1	127.5	130.1	69	49	79.3	High	High	High	High	High	High
P61086	Ubiquitin-conjugating enzyme E2 K OS=Homo sapiens OX=9606 GN=UBE2K PE=1 SV=3	0	103.47	49	11	90	0	11	1	22.4	664	89.75	11	10	1.354	0.44	85	115	5.41	5.51	84.1	84.4	92.4	114.3	118.6	106.3	High	High	High	High	High	High	Acetyl [N-Term]
P09238	Stromelysin-2 OS=Homo sapiens OX=9606 GN=MMP10 PE=1 SV=1	0	22.026	6	3	46	2	2	1	54.1	367	54.99	3	3	0.68	-0.56	119.1	80.9	7.11	11.6	126.2	110.2	123.4	83.9	86.9	69.5	High	High	High	High	High	High
Q6NW29	RWD domain-containing protein 4 OS=Homo sapiens OX=9606 GN=RWDD4 PE=1 SV=3	0.001	4.59	9	2	5	1	2	1	21.2	20	3.57	2	2	1.418	0.5	82.7	117.3	2.7	5.35	83.2	85.5	81	118	110	122.3	High	High	High	High	High	High
Q9Y692	Glucocorticoid modulatory element-binding protein 1 OS=Homo sapiens OX=9606 GN=GMEB1 PE=1 SV=2	0.003	4.299	2	1	7	0	1	1	62.6	26	0	1	1	1.338	0.42	85.5	114.5	4.48	5.44	84.9	91.6	84.8	113.7	106.4	118.6	High	High	High	High	High	High
Q9Y2S7	Polymerase delta-interacting protein 2 OS=Homo sapiens OX=9606 GN=POLDIP2 PE=1 SV=1	0	25.262	19	6	22	6	6	1	42	124	8.74	6	6	1.185	0.25	91.5	108.5	0.3	2.22	91.5	91.6	91.1	111.1	108.5	106.3	High	High	High	High	High	High
Q8NDT2	Putative RNA-binding protein 15B OS=Homo sapiens OX=9606 GN=RBM15B PE=1 SV=3	0	10.738	3	2	9	0	2	1	97.1	45	3.16	2	1	1.175	0.23	92	108	1.09	2.65	93.2	91.2	92.2	110.3	104.7	108.3	High	High	High	High	High	High
P20339	Ras-related protein Rab-5A OS=Homo sapiens OX=9606 GN=RAB5A PE=1 SV=2	0	25.002	21	4	18	0	1	1	23.6	92	17.71	4	4	1.424	0.51	82.5	117.5	6.62	7.7	74.3	84.5	82.1	116.9	112.2	130	High	High	High	High	High	High
Q9NVT9	Armadillo repeat-containing protein 1 OS=Homo sapiens OX=9606 GN=ARMC1 PE=1 SV=1	0	14.167	7	2	8	0	2	1	31.3	67	7.2	2	2	1.252	0.32	88.8	111.2	3.53	5.09	87.3	84.5	90.6	109.4	119.1	109.1	High	High	High	High	High	High
Q16270	Insulin-like growth factor-binding protein 7 OS=Homo sapiens OX=9606 GN=IGFBP7 PE=1 SV=1	0	18.184	10	2	19	0	2	1	29.1	102	8.49	2	2	0.616	-0.7	123.7	76.3	7.98	5.9	113.4	122.4	132.9	82.2	75.4	73.6	High	High	High	High	High	High
Q99614	Tetratricopeptide repeat protein 1 OS=Homo sapiens OX=9606 GN=TTC1 PE=1 SV=1	0	11.439	4	2	12	2	2	1	33.5	41	5.18	2	2	1.865	0.9	69.8	130.2	3.16	7.24	69.7	71.3	74.1	134.3	133	117.6	High	High	High	High	High	High
P38919	Eukaryotic initiation factor 4A-III OS=Homo sapiens OX=9606 GN=EIF4A3 PE=1 SV=4	0	65.969	25	12	62	8	8	1	46.8	253	35.59	12	11	1.536	0.62	78.9	121.1	7.12	8.25	85.1	75.6	75.2	116.1	132.9	115.1	High	High	High	High	High	High
O00193	Small acidic protein OS=Homo sapiens OX=9606 GN=SMAP PE=1 SV=1	0	28.056	27	4	16	4	4	1	20.3	109	13.22	4	4	0.655	-0.61	120.9	79.1	9.19	10.32	121.6	134	111.5	79.6	68.8	84.5	High	High	High	High	High	High
Q9Y508	E3 ubiquitin-protein ligase RNF114 OS=Homo sapiens OX=9606 GN=RNF114 PE=1 SV=1	0	16.223	16	4	17	0	4	1	25.7	68	10.98	4	4	1.436	0.52	82.1	117.9	9.76	7.98	82.4	88.4	72.7	128.6	118.3	109.6	High	High	High	High	High	High
P15927	Replication protein A 32 kDa subunit OS=Homo sapiens OX=9606 GN=RPA2 PE=1 SV=1	0.011	3.057	3	1	5	0	1	1	29.2	38	0	1	1	2.485	1.31	57.4	142.6	25.66	3.93	77.6	57.3	47.1	142.7	142.3	133	High	High	High	High	High	High
P25490	Transcriptional repressor protein YY1 OS=Homo sapiens OX=9606 GN=YY1 PE=1 SV=2	0	11.492	7	3	12	0	3	1	44.7	53	2.14	3	3	1.831	0.87	70.7	129.3	9.28	10.61	72.3	75.1	62.7	132.3	115.2	142.4	High	High	High	High	High	High
Q9H1Z4	WD repeat-containing protein 13 OS=Homo sapiens OX=9606 GN=WDR13 PE=1 SV=2	0	6.467	4	2	4	1	2	1	53.7	31	4.3	2	2	1.748	0.81	72.8	127.2	22.52	6.8	82.5	52	72.1	125.9	141.4	126.1	High	High	High	High	High	High
P30050	60S ribosomal protein L12 OS=Homo sapiens OX=9606 GN=RPL12 PE=1 SV=1	0	62.495	50	6	48	2	6	1	17.8	440	40.04	6	6	1.741	0.8	73	127	7.43	9.28	73.8	80	69	135.8	128.4	112.9	High	High	High	High	High	High
Q9BYN0	Sulfiredoxin-1 OS=Homo sapiens OX=9606 GN=SRXN1 PE=1 SV=2	0.019	2.17	7	1	2	1	1	1	14.3	0	2.23	1	1	1.658	0.73	75.3	124.7	19.92	7.21	82.4	77.8	55.6	136.8	129	118.4	High	High	High	High	High	High
Q9NPD8	Ubiquitin-conjugating enzyme E2 T OS=Homo sapiens OX=9606 GN=UBE2T PE=1 SV=1	0.001	5.802	7	1	2	1	1	1	22.5	43	2.92	1	1	1.646	0.72	75.6	124.4	10.33	9.89	84.3	69.3	73.1	120.3	138.3	114.7	High	High	High	High	High	High
O43395	U4/U6 small nuclear ribonucleoprotein Prp3 OS=Homo sapiens OX=9606 GN=PRPF3 PE=1 SV=2	0	52.916	19	10	48	10	10	1	77.5	196	30.68	10	10	1.494	0.58	80.2	119.8	9.73	9.67	81.4	79.1	67.6	116.1	118.1	137.8	High	High	High	High	High	High
P51452	Dual specificity protein phosphatase 3 OS=Homo sapiens OX=9606 GN=DUSP3 PE=1 SV=1	0	36.124	25	3	14	0	3	1	20.5	194	15.9	3	3	1.366	0.45	84.5	115.5	8.15	6.39	82.1	93	80.1	109.4	123.3	112.1	High	High	High	High	High	High
Q9UKU9	Angiopoietin-related protein 2 OS=Homo sapiens OX=9606 GN=ANGPTL2 PE=1 SV=1	0	69.383	30	14	62	2	14	1	57.1	202	42.71	13	14	0.78	-0.36	112.4	87.6	3.39	0.84	107.6	115	112.8	89	88	87.6	High	High	High	High	High	High
Q07092	Collagen alpha-1(XVI) chain OS=Homo sapiens OX=9606 GN=COL16A1 PE=1 SV=2	0.014	2.771	0	1	2	0	1	1	157.7	32	0	1	1	0.739	-0.44	115	85	1.9	7.49	117.1	113.5	117.4	88.6	86.6	76.8	High	High	High	High	High	High
Q9NY97	N-acetyllactosaminide beta-1,3-N-acetylglucosaminyltransferase 2 OS=Homo sapiens OX=9606 GN=B3GNT2 PE=1 SV=2	0	9.095	7	3	5	0	2	1	46	14	4.8	3	2	0.689	-0.54	118.4	81.6	4.73	11.13	113.1	116.8	124	73.8	80.5	91.8	High	High	High	High	High	High
P08572	Collagen alpha-2(IV) chain OS=Homo sapiens OX=9606 GN=COL4A2 PE=1 SV=4	0	100.038	9	11	80	10	10	1	167.4	410	55.37	11	11	0.609	-0.72	124.3	75.7	8.66	7.38	110.1	123.6	130.8	75.1	75.3	85.2	High	High	High	High	High	High
P60981	Destrin OS=Homo sapiens OX=9606 GN=DSTN PE=1 SV=3	0	87.682	41	11	140	2	10	1	18.5	600	65.27	10	10	1.508	0.59	79.7	120.3	9.77	7.66	79.7	91.7	76.3	124.8	120.1	107.4	High	High	High	High	High	High	Acetyl [N-Term]
P26436	Acrosomal protein SP-10 OS=Homo sapiens OX=9606 GN=ACRV1 PE=1 SV=2	0.033	1.611	2	1	1	0	1	1	28.1	0		1		1.858	0.89	70	130	7.45	10	72.8	64.3	73.8	138.9	135.3	114.8	High	High	High	High	High	High
O14980	Exportin-1 OS=Homo sapiens OX=9606 GN=XPO1 PE=1 SV=1	0	59.785	15	14	51	14	14	1	123.3	222	35.68	14	13	1.544	0.63	78.6	121.4	6.06	8.03	86.1	76.7	79	122	127.4	108.8	High	High	High	High	High	High
Q9P0P8	Uncharacterized protein C6orf203 OS=Homo sapiens OX=9606 GN=C6orf203 PE=1 SV=1	0.001	4.583	3	1	12	1	1	1	27.9	18	1.64	1	1	1.319	0.4	86.2	113.8	2.25	5.22	85.7	83.2	86.9	113.1	109.7	121.3	High	High	High	High	High	High
Q14696	LRP chaperone MESD OS=Homo sapiens OX=9606 GN=MESD PE=1 SV=2	0	12.217	19	4	10	4	4	1	26.1	61	4.36	4	4	1.247	0.32	89	111	6.22	5.1	84.4	87.3	95.1	106.9	108.9	117.5	High	High	High	High	High	High
Q15046	Lysine--tRNA ligase OS=Homo sapiens OX=9606 GN=KARS PE=1 SV=3	0	36.391	12	9	50	0	9	1	68	114	31.32	8	9	1.284	0.36	87.6	112.4	7.08	5.54	95	83.7	84.7	108.5	108.8	119.4	High	High	High	High	High	High
Q9Y5V0	Zinc finger protein 706 OS=Homo sapiens OX=9606 GN=ZNF706 PE=1 SV=1	0	10.235	24	2	10	2	2	1	8.5	45	6.58	2	2	0.801	-0.32	111.1	88.9	5.45	5.83	105.2	117.3	111.2	93.8	89	83.4	High	High	High	High	High	High
Q9Y3A3	MOB-like protein phocein OS=Homo sapiens OX=9606 GN=MOB4 PE=1 SV=1	0	18.952	28	5	11	0	5	1	26	67	7.99	5	4	1.27	0.35	88.1	111.9	4.13	0.28	93.4	86.8	87.2	111.2	110.8	110.6	High	High	High	High	High	High
Q9BYD6	39S ribosomal protein L1, mitochondrial OS=Homo sapiens OX=9606 GN=MRPL1 PE=1 SV=2	0	8.101	3	1	4	1	1	1	36.9	29	4.9	1	1	1.679	0.75	74.6	125.4	10.94	1.15	86.5	73.2	70.9	121.8	124.6	122.9	High	High	High	High	High	High
P43487	Ran-specific GTPase-activating protein OS=Homo sapiens OX=9606 GN=RANBP1 PE=1 SV=1	0	65.623	37	5	66	0	5	1	23.3	467	68.48	5	5	1.221	0.29	90	110	4.67	4.48	87.2	95.6	90.5	110.6	112.7	103.4	High	High	High	High	High	High
O00422	Histone deacetylase complex subunit SAP18 OS=Homo sapiens OX=9606 GN=SAP18 PE=1 SV=1	0	20.883	24	5	22	5	5	1	17.6	52	12.99	5	5	0.719	-0.48	116.4	83.6	4.78	10.7	112.3	122.7	114.2	82.1	75.5	93.2	High	High	High	High	High	High
P30044	Peroxiredoxin-5, mitochondrial OS=Homo sapiens OX=9606 GN=PRDX5 PE=1 SV=4	0	34.927	22	5	48	0	5	1	22.1	260	27.25	5	5	1.751	0.81	72.7	127.3	6.07	9.51	68.4	75.5	76.7	132.3	134.5	112.6	High	High	High	High	High	High
Q9UDY4	DnaJ homolog subfamily B member 4 OS=Homo sapiens OX=9606 GN=DNAJB4 PE=1 SV=1	0	55.504	16	5	49	4	4	1	37.8	280	38.95	5	5	1.239	0.31	89.3	110.7	6.41	2.43	94.4	88.7	83	109.9	109.5	114.4	High	High	High	High	High	High
Q6UWY0	Arylsulfatase K OS=Homo sapiens OX=9606 GN=ARSK PE=1 SV=1	0.014	2.724	1	1	4	1	1	1	61.4	20	2.17	1	1	0.738	-0.44	115.1	84.9	6.44	3.04	113.8	111.5	125.5	84	85	80.2	High	High	High	High	High	High
P62263	40S ribosomal protein S14 OS=Homo sapiens OX=9606 GN=RPS14 PE=1 SV=3	0	29.962	38	5	20	5	5	1	16.3	105	18.87	5	5	0.439	-1.19	139	61	11.69	7.15	137.7	157.4	124.9	60.5	55.5	64.1	High	High	High	High	High	High
P26447	Protein S100-A4 OS=Homo sapiens OX=9606 GN=S100A4 PE=1 SV=1	0	26.918	17	3	84	3	3	1	11.7	384	57.83	3	3	0.84	-0.25	108.7	91.3	3.93	1.83	113.9	105.9	107.4	92.8	90.2	89.8	High	High	High	High	High	High
P98160	Basement membrane-specific heparan sulfate proteoglycan core protein OS=Homo sapiens OX=9606 GN=HSPG2 PE=1 SV=4	0	35.089	2	6	30	6	6	1	468.5	139	33.57	6	6	0.455	-1.14	137.5	62.5	12.71	9.82	127.5	129.6	159	56.8	58.9	68.1	High	High	High	High	High	High
P53611	Geranylgeranyl transferase type-2 subunit beta OS=Homo sapiens OX=9606 GN=RABGGTB PE=1 SV=2	0	10.32	7	2	10	2	2	1	36.9	52	6.03	2	2	1.639	0.71	75.8	124.2	10.69	9.91	89.2	76.6	73	125.6	106.8	128.8	High	High	High	High	High	High
Q9BQ67	Glutamate-rich WD repeat-containing protein 1 OS=Homo sapiens OX=9606 GN=GRWD1 PE=1 SV=1	0	18.026	11	4	14	4	4	1	49.4	37	8.86	4	4	0.905	-0.14	105	95	1.79	0.22	105.1	103	106.7	95.3	94.9	95	High	High	High	High	High	High
Q9BT09	Protein canopy homolog 3 OS=Homo sapiens OX=9606 GN=CNPY3 PE=1 SV=1	0	7.537	5	2	8	2	2	1	30.7	31	3.92	2	2	0.654	-0.61	120.9	79.1	6.83	2	120.6	112.2	128.6	78.4	81.4	78.8	High	High	High	High	High	High
Q12931	Heat shock protein 75 kDa, mitochondrial OS=Homo sapiens OX=9606 GN=TRAP1 PE=1 SV=3	0	27.918	10	6	20	0	5	1	80.1	107	9.93	6	6	1.362	0.45	84.7	115.3	6.34	7.17	82.3	92.3	83.4	122.4	106	113.6	High	High	High	High	High	High
Q92917	G-patch domain and KOW motifs-containing protein OS=Homo sapiens OX=9606 GN=GPKOW PE=1 SV=2	0.009	3.502	2	1	4	1	1	1	52.2	31	1.98	1	1	1.629	0.7	76.1	123.9	6.49	9.35	83.6	73.4	78.4	128.6	108.4	127.6	High	High	High	High	High	High
Q13162	Peroxiredoxin-4 OS=Homo sapiens OX=9606 GN=PRDX4 PE=1 SV=1	0	29.807	18	5	35	2	2	1	30.5	258	40.96	5	5	1.486	0.57	80.5	119.5	10.75	9.35	83.4	72.2	89.5	125.4	124	105.6	High	High	High	High	High	High
Q9BRX5	DNA replication complex GINS protein PSF3 OS=Homo sapiens OX=9606 GN=GINS3 PE=1 SV=1	0	9.798	7	2	8	0	2	1	24.5	46	5.68	2	2	1.307	0.39	86.7	113.3	7.24	7.28	90.8	79.1	88.8	116	120.6	104.6	High	High	High	High	High	High
Q9H5X1	MIP18 family protein FAM96A OS=Homo sapiens OX=9606 GN=FAM96A PE=1 SV=1	0.001	4.925	13	2	4	1	2	1	18.3	34	3.62	2	2	1.251	0.32	88.9	111.1	5.88	3.81	88.4	87.7	97.3	104.1	110.6	111.8	High	High	High	High	High	High
O00622	Protein CYR61 OS=Homo sapiens OX=9606 GN=CYR61 PE=1 SV=1	0	92.186	27	7	62	7	7	1	42	393	62.92	7	7	0.786	-0.35	112	88	4.18	8.08	107	112.3	116.4	80.9	88.2	95.2	High	High	High	High	High	High
Q9Y2G5	GDP-fucose protein O-fucosyltransferase 2 OS=Homo sapiens OX=9606 GN=POFUT2 PE=1 SV=3	0.003	4.285	4	2	6	2	2	1	49.9	25	0	2	2	0.711	-0.49	116.9	83.1	8.23	5.97	120.3	106.4	124.9	85.5	85.8	77.1	High	High	High	High	High	High
P49207	60S ribosomal protein L34 OS=Homo sapiens OX=9606 GN=RPL34 PE=1 SV=3	0.002	4.384	15	2	3	2	2	1	13.3	18	0	1	2	0.597	-0.74	125.3	74.7	11.48	10.19	112.6	141.1	123.4	67.1	73.6	82.2	High	High	High	High	High	High
Q8IUX7	Adipocyte enhancer-binding protein 1 OS=Homo sapiens OX=9606 GN=AEBP1 PE=1 SV=1	0	19.012	5	5	13	1	5	1	130.8	64	9.68	5	5	0.534	-0.91	130.4	69.6	6.43	21.07	120.5	136.2	124.5	66.4	61.9	90.5	High	High	High	High	High	High
Q86UD1	Out at first protein homolog OS=Homo sapiens OX=9606 GN=OAF PE=2 SV=1	0	10.58	3	1	8	1	1	1	30.7	91	11.04	1	1	0.353	-1.5	147.8	52.2	13.92	10.59	161.7	122.3	149.2	52.6	62.4	51.8	High	High	High	High	High	High
Q7Z698	Sprouty-related, EVH1 domain-containing protein 2 OS=Homo sapiens OX=9606 GN=SPRED2 PE=1 SV=2	0	10.779	4	2	8	0	1	1	47.5	69	8.02	2	2	1.233	0.3	89.6	110.4	6.04	4.22	97.1	88.4	86.9	104.6	109	113.8	High	High	High	High	High	High
Q9NZR2	Low-density lipoprotein receptor-related protein 1B OS=Homo sapiens OX=9606 GN=LRP1B PE=1 SV=2	0.02	2.062	0	1	2	1	1	1	515.2	0	0	1	1	1.573	0.65	77.7	122.3	13.19	7.91	94.7	76.2	75.6	119.9	126	107.7	High	High	High	High	High	High
P22692	Insulin-like growth factor-binding protein 4 OS=Homo sapiens OX=9606 GN=IGFBP4 PE=1 SV=2	0	89.385	37	8	88	3	8	1	27.9	392	61	8	7	0.396	-1.34	143.2	56.8	14.4	11.49	155.4	117.7	149.7	52.2	59.3	65.7	High	High	High	High	High	High
Q53FT3	Protein Hikeshi OS=Homo sapiens OX=9606 GN=HIKESHI PE=1 SV=2	0.011	3.033	5	1	2	1	1	1	21.6	23	2.53	1	1	1.719	0.78	73.6	126.4	4.09	9.82	69.8	73	75.8	125.5	140.3	115.5	High	High	High	High	High	High
Q9BRK3	Matrix remodeling-associated protein 8 OS=Homo sapiens OX=9606 GN=MXRA8 PE=1 SV=1	0	7.296	4	3	12	0	3	1	49.1	43	3.56	3	3	0.729	-0.46	115.6	84.4	7.84	5.54	113	108	125.6	89.8	82.4	81.2	High	High	High	High	High	High
Q8NBS9	Thioredoxin domain-containing protein 5 OS=Homo sapiens OX=9606 GN=TXNDC5 PE=1 SV=2	0	14.827	9	4	19	2	5	1	47.6	64	7.11	4	3	0.676	-0.56	119.3	80.7	6.67	1.38	109.6	124.8	120.6	80.6	81.6	82.8	High	High	High	High	High	High
Q12972	Nuclear inhibitor of protein phosphatase 1 OS=Homo sapiens OX=9606 GN=PPP1R8 PE=1 SV=2	0	28.935	20	6	22	3	5	1	38.5	86	20.84	6	6	1.736	0.8	73.1	126.9	11.2	11.67	87.1	72.6	71.7	126	135.4	107.3	High	High	High	High	High	High
Q13526	Peptidyl-prolyl cis-trans isomerase NIMA-interacting 1 OS=Homo sapiens OX=9606 GN=PIN1 PE=1 SV=1	0	58.784	53	7	50	5	7	1	18.2	267	22.01	7	6	1.686	0.75	74.5	125.5	17.31	11.79	90.3	73.5	64.3	109.4	123.8	138.7	High	High	High	High	High	High	Acetyl [N-Term]
Q9BRT3	Migration and invasion enhancer 1 OS=Homo sapiens OX=9606 GN=MIEN1 PE=1 SV=1	0	6.899	9	1	16	1	1	1	12.4	45	6.98	1	1	1.496	0.58	80.1	119.9	15.79	8.32	78.5	68.3	93.5	117.3	130.9	111.5	High	High	High	High	High	High
Q9Y696	Chloride intracellular channel protein 4 OS=Homo sapiens OX=9606 GN=CLIC4 PE=1 SV=4	0	111.718	58	12	129	11	11	1	28.8	764	86.77	12	11	1.439	0.53	82	118	10.85	5.12	96	81	79.1	116.5	119.4	108.1	High	High	High	High	High	High	Acetyl [N-Term]
Q99757	Thioredoxin, mitochondrial OS=Homo sapiens OX=9606 GN=TXN2 PE=1 SV=2	0	21.99	19	2	28	2	2	1	18.4	201	17.95	2	2	1.426	0.51	82.4	117.6	5.02	7.78	80.1	84.1	88.5	119.9	122	105.4	High	High	High	High	High	High
Q92626	Peroxidasin homolog OS=Homo sapiens OX=9606 GN=PXDN PE=1 SV=2	0	14.136	2	2	15	1	2	1	165.2	58	6.46	2	2	0.565	-0.82	127.8	72.2	8.97	21.3	116.7	120.9	137.9	63.2	68.3	93	High	High	High	High	High	High
P19022	Cadherin-2 OS=Homo sapiens OX=9606 GN=CDH2 PE=1 SV=4	0	51.237	9	7	52	1	7	1	99.7	248	35.82	7	7	0.496	-1.01	133.7	66.3	10.67	0.39	121.4	132.1	149.8	65.5	65.9	65.4	High	High	High	High	High	High
P01138	Beta-nerve growth factor OS=Homo sapiens OX=9606 GN=NGF PE=1 SV=3	0.013	2.827	4	1	2	1	1	1	26.9	0	0	1	1	0.395	-1.34	143.4	56.6	15.49	12.32	139.2	123.5	167.3	54.9	50.7	64.4	High	High	High	High	High	High
Q9BXR0	Queuine tRNA-ribosyltransferase catalytic subunit 1 OS=Homo sapiens OX=9606 GN=QTRT1 PE=1 SV=3	0	7.105	4	1	4	1	1	1	44	47	2.85	1	1	1.49	0.58	80.3	119.7	5.53	8.83	82.4	77.1	86.1	122.8	125.4	106.2	High	High	High	High	High	High
Q16527	Cysteine and glycine-rich protein 2 OS=Homo sapiens OX=9606 GN=CSRP2 PE=1 SV=3	0	64.116	49	8	36	8	8	1	20.9	275	28.53	8	7	1.342	0.42	85.4	114.6	10.71	4.58	87.2	93.5	75.5	118.3	117	108.6	High	High	High	High	High	High
Q8IWS0	PHD finger protein 6 OS=Homo sapiens OX=9606 GN=PHF6 PE=1 SV=1	0	25.183	16	6	39	0	6	1	41.3	143	27.64	6	6	1.287	0.36	87.5	112.5	10.52	4.27	91.8	89.2	75.1	119.5	109.8	114.7	High	High	High	High	High	High
O00410	Importin-5 OS=Homo sapiens OX=9606 GN=IPO5 PE=1 SV=4	0	116.581	17	14	63	0	14	1	123.6	469	57.52	14	14	1.266	0.34	88.3	111.7	7.13	6.92	88.7	81.2	93.7	112.3	119.8	104.3	High	High	High	High	High	High
P00568	Adenylate kinase isoenzyme 1 OS=Homo sapiens OX=9606 GN=AK1 PE=1 SV=3	0	30.824	22	5	32	5	5	1	21.6	168	19.88	5	5	1.241	0.31	89.2	110.8	1.9	4.92	89.3	91.5	88.1	110.9	104.7	115.5	High	High	High	High	High	High
Q92743	Serine protease HTRA1 OS=Homo sapiens OX=9606 GN=HTRA1 PE=1 SV=1	0	38.101	11	6	30	6	6	1	51.3	151	18.29	6	6	0.592	-0.76	125.6	74.4	6.05	16.25	122.1	127	112.6	71.7	72.3	94.3	High	High	High	High	High	High
P36405	ADP-ribosylation factor-like protein 3 OS=Homo sapiens OX=9606 GN=ARL3 PE=1 SV=2	0	27.996	32	4	11	4	4	1	20.4	136	12.83	4	3	1.442	0.53	81.9	118.1	16.74	8.06	88.1	86.3	64.2	127.5	124.5	109.4	High	High	High	High	High	High
Q53GS9	U4/U6.U5 tri-snRNP-associated protein 2 OS=Homo sapiens OX=9606 GN=USP39 PE=1 SV=2	0	57.706	20	9	46	0	9	1	65.3	217	34.33	9	9	1.587	0.67	77.3	122.7	7.32	10.1	86.8	75.9	77.6	123.1	130.1	106.5	High	High	High	High	High	High
Q9H7L9	Sin3 histone deacetylase corepressor complex component SDS3 OS=Homo sapiens OX=9606 GN=SUDS3 PE=1 SV=2	0.001	5.463	3	1	4	1	1	1	38.1	35	2.79	1	1	1.424	0.51	82.5	117.5	13.4	4.67	93.9	80.9	72	113.9	115.3	124	High	High	High	High	High	High
Q9HBK9	Arsenite methyltransferase OS=Homo sapiens OX=9606 GN=AS3MT PE=1 SV=3	0	8.741	3	1	3	1	1	1	41.7	56	3.2	1	1	1.353	0.44	85	115	11.61	6.36	93.8	74.4	87.3	120	118.1	106.5	High	High	High	High	High	High
Q9H977	WD repeat-containing protein 54 OS=Homo sapiens OX=9606 GN=WDR54 PE=1 SV=1	0	10.842	6	2	8	2	2	1	35.9	43	4.73	2	2	1.306	0.38	86.7	113.3	10.12	7.13	87	77.1	94.5	113.6	122	105.8	High	High	High	High	High	High
Q06481	Amyloid-like protein 2 OS=Homo sapiens OX=9606 GN=APLP2 PE=1 SV=2	0	56.505	11	8	39	0	8	1	86.9	284	37.33	8	8	0.747	-0.42	114.5	85.5	6.2	2.57	105	115.3	118.4	85.5	86.1	89.7	High	High	High	High	High	High
P80294	Metallothionein-1H OS=Homo sapiens OX=9606 GN=MT1H PE=1 SV=1	0.001	5.639	33	1	3	1	1	1	6	14		1		0.643	-0.64	121.7	78.3	9.44	24	120.7	140.4	118.8	77.6	88.5	54	High	High	High	High	High	High	Acetyl [N-Term]
Q13438	Protein OS-9 OS=Homo sapiens OX=9606 GN=OS9 PE=1 SV=1	0.008	3.558	2	1	2	0	1	1	75.5	29	2.04	1	1	0.618	-0.69	123.6	76.4	12.49	13.45	108.4	122.9	139.3	75.9	66.4	87	High	High	High	High	High	High
Q14563	Semaphorin-3A OS=Homo sapiens OX=9606 GN=SEMA3A PE=1 SV=1	0	12.438	5	5	14	4	5	1	88.8	28	6.56	5	5	0.589	-0.76	125.9	74.1	12.45	9.07	115.6	119.5	144.6	68.8	70.4	81.1	High	High	High	High	High	High
P11310	Medium-chain specific acyl-CoA dehydrogenase, mitochondrial OS=Homo sapiens OX=9606 GN=ACADM PE=1 SV=1	0.021	2.014	2	1	1	0	1	1	46.6		0		1	0.556	-0.85	128.5	71.5	7.77	28.56	127	142.9	123.9	48.3	87.4	70.6	High	High	High	High	High	High
Q9UJU6	Drebrin-like protein OS=Homo sapiens OX=9606 GN=DBNL PE=1 SV=1	0	38.752	17	7	35	0	7	1	48.2	211	31.78	7	6	1.287	0.36	87.4	112.6	6.21	1.05	86	95.2	85.2	110.3	112.5	110.8	High	High	High	High	High	High
Q96BW1	Uracil phosphoribosyltransferase homolog OS=Homo sapiens OX=9606 GN=UPRT PE=1 SV=1	0	6.158	4	1	2	0	1	1	33.8	42	2.83	1	1	1.471	0.56	80.9	119.1	11.1	11.32	78.1	88.9	71.5	114.8	136.1	110.6	High	High	High	High	High	High
P37802	Transgelin-2 OS=Homo sapiens OX=9606 GN=TAGLN2 PE=1 SV=3	0	161.772	44	9	182	0	8	1	22.4	1692	174.17	9	9	1.19	0.25	91.3	108.7	6.17	3.47	92.2	96.8	85.5	104.3	109.6	111.6	High	High	High	High	High	High
O60739	Eukaryotic translation initiation factor 1b OS=Homo sapiens OX=9606 GN=EIF1B PE=1 SV=2	0	81.302	65	7	47	1	1	1	12.8	297	43.7	7	6	1.451	0.54	81.6	118.4	13.86	10.31	90.9	83.8	68.9	121.6	129.4	105.4	High	High	High	High	High	High	Acetyl [N-Term]
P14735	Insulin-degrading enzyme OS=Homo sapiens OX=9606 GN=IDE PE=1 SV=4	0	34.246	9	9	36	6	9	1	117.9	122	22.61	8	8	1.17	0.23	92.2	107.8	4.43	4.22	97.4	89.2	92.6	108.3	101.9	110.6	High	High	High	High	High	High
Q9BUL5	PHD finger protein 23 OS=Homo sapiens OX=9606 GN=PHF23 PE=1 SV=1	0	10.829	4	2	15	0	2	1	43.8	73	8.94	2	2	0.896	-0.16	105.5	94.5	2.56	3.05	106.9	104.9	101.6	94	93.8	98.9	High	High	High	High	High	High
P00450	Ceruloplasmin OS=Homo sapiens OX=9606 GN=CP PE=1 SV=1	0	34.381	5	5	34	2	5	1	122.1	208	18.38	5	5	0.52	-0.94	131.6	68.4	13.37	9.25	134.1	110.5	144.3	64.2	69.8	77.2	High	High	High	High	High	High
Q8IXB1	DnaJ homolog subfamily C member 10 OS=Homo sapiens OX=9606 GN=DNAJC10 PE=1 SV=2	0	6.142	2	1	4	0	1	1	91	41	2.23	1	1	0.709	-0.5	117	83	9.53	8.64	113.6	128.5	106.9	92	78.6	80.5	High	High	High	High	High	High
Q8NHG8	E3 ubiquitin-protein ligase ZNRF2 OS=Homo sapiens OX=9606 GN=ZNRF2 PE=1 SV=1	0.009	3.309	4	1	2	1	1	1	24.1	28	1.92	1	1	1.262	0.34	88.4	111.6	10.13	7.5	76.3	92.3	90.5	104.8	114.3	121.8	High	High	High	High	High	High
P29317	Ephrin type-A receptor 2 OS=Homo sapiens OX=9606 GN=EPHA2 PE=1 SV=2	0	59.845	14	12	45	8	11	1	108.2	251	29.2	11	12	1.113	0.16	94.6	105.4	3.19	2.42	93	94.6	98.9	106.6	105.3	101.7	High	High	High	High	High	High
P61970	Nuclear transport factor 2 OS=Homo sapiens OX=9606 GN=NUTF2 PE=1 SV=1	0	58.186	61	6	113	5	6	1	14.5	505	56.92	6	6	1.118	0.16	94.4	105.6	3.73	3.54	91.8	92.8	98.3	103.3	110	103.8	High	High	High	High	High	High
Q8WUP2	Filamin-binding LIM protein 1 OS=Homo sapiens OX=9606 GN=FBLIM1 PE=1 SV=2	0	22.467	8	3	11	0	3	1	40.6	90	12.49	3	3	0.791	-0.34	111.7	88.3	6.32	9.06	106.4	119.9	109.5	96.7	86.6	80.9	High	High	High	High	High	High
P09661	U2 small nuclear ribonucleoprotein A' OS=Homo sapiens OX=9606 GN=SNRPA1 PE=1 SV=2	0	28.231	20	6	16	6	6	1	28.4	104	11.69	6	6	1.425	0.51	82.5	117.5	10.06	2.78	80.5	95.6	80.8	115.2	110.9	117.1	High	High	High	High	High	High
O95967	EGF-containing fibulin-like extracellular matrix protein 2 OS=Homo sapiens OX=9606 GN=EFEMP2 PE=1 SV=3	0	18.018	8	3	10	3	3	1	49.4	79	11.88	3	3	0.589	-0.76	125.9	74.1	9.34	0.81	110.5	129.6	131.2	75.6	76.3	76.8	High	High	High	High	High	High
P52298	Nuclear cap-binding protein subunit 2 OS=Homo sapiens OX=9606 GN=NCBP2 PE=1 SV=1	0	19.056	33	6	23	0	6	1	18	55	10.97	6	5	1.494	0.58	80.2	119.8	16.52	3.63	81.2	89.5	64.2	126.3	117.4	121.4	High	High	High	High	High	High	Acetyl [N-Term]
Q7RTV0	PHD finger-like domain-containing protein 5A OS=Homo sapiens OX=9606 GN=PHF5A PE=1 SV=1	0	34.044	42	4	26	4	4	1	12.4	184	23.19	4	4	0.672	-0.57	119.6	80.4	8.42	3.79	122.8	122.1	105.5	82.1	80.7	86.7	High	High	High	High	High	High
Q9BUK0	Coiled-coil-helix-coiled-coil-helix domain-containing protein 7 OS=Homo sapiens OX=9606 GN=CHCHD7 PE=1 SV=1	0.012	3.024	21	1	2	0	1	1	10.1	16	2.35	1	1	0.544	-0.88	129.5	70.5	12.5	7	110.7	142.4	129.2	78.4	70.3	69	High	High	High	High	High	High
P78317	E3 ubiquitin-protein ligase RNF4 OS=Homo sapiens OX=9606 GN=RNF4 PE=1 SV=1	0.013	2.847	5	1	2	1	1	1	21.3	15	2.17	1	1	1.497	0.58	80.1	119.9	1.12	8.29	81.3	79.7	79.9	129.7	119.6	109.9	High	High	High	High	High	High
O95989	Diphosphoinositol polyphosphate phosphohydrolase 1 OS=Homo sapiens OX=9606 GN=NUDT3 PE=1 SV=1	0	33.332	34	5	35	5	5	1	19.5	141	31.86	5	5	0.891	-0.17	105.8	94.2	3.1	4.47	102.4	106.8	108.8	95.1	89.4	97.6	High	High	High	High	High	High
Q14118	Dystroglycan OS=Homo sapiens OX=9606 GN=DAG1 PE=1 SV=2	0	104.964	6	5	68	5	5	1	97.4	663	61.72	5	5	0.533	-0.91	130.4	69.6	13.47	7.67	114.6	126.3	149	66.5	67.3	76.2	High	High	High	High	High	High
Q8TED0	U3 small nucleolar RNA-associated protein 15 homolog OS=Homo sapiens OX=9606 GN=UTP15 PE=1 SV=3	0.002	4.454	2	1	4	0	1	1	58.4	21	2.68	1	1	1.361	0.45	84.7	115.3	14.29	4.12	91.3	85.2	68.7	114.9	123.9	116	High	High	High	High	High	High
P62277	40S ribosomal protein S13 OS=Homo sapiens OX=9606 GN=RPS13 PE=1 SV=2	0	9.721	17	3	15	3	3	1	17.2	60	8.64	3	3	0.756	-0.4	113.9	86.1	8.64	11.45	107.7	126.3	111	83.9	75.8	95.2	High	High	High	High	High	High
O75390	Citrate synthase, mitochondrial OS=Homo sapiens OX=9606 GN=CS PE=1 SV=2	0	24.327	9	4	20	4	4	1	51.7	149	17.81	4	4	1.5	0.58	80	120	2.86	8.9	82.3	82	78.1	123	127.4	107.2	High	High	High	High	High	High
Q9HBI1	Beta-parvin OS=Homo sapiens OX=9606 GN=PARVB PE=1 SV=1	0	25.404	21	7	28	1	5	1	41.7	66	13.24	7	7	1.24	0.31	89.3	110.7	5.23	6.49	85.4	89.7	94.8	116.4	111.3	102.3	High	High	High	High	High	High
O95571	Persulfide dioxygenase ETHE1, mitochondrial OS=Homo sapiens OX=9606 GN=ETHE1 PE=1 SV=2	0.019	2.139	2	1	2	1	1	1	27.9	0	1.96	1	1	1.97	0.98	67.3	132.7	20.71	3.16	64.4	91.2	65.2	129	128.5	121.8	High	High	High	High	High	High
P41250	Glycine--tRNA ligase OS=Homo sapiens OX=9606 GN=GARS PE=1 SV=3	0	44.908	11	10	48	10	10	1	83.1	170	17.52	10	10	1.349	0.43	85.1	114.9	8.96	2.54	96.5	84	82	114.8	113.4	109.3	High	High	High	High	High	High
P63146	Ubiquitin-conjugating enzyme E2 B OS=Homo sapiens OX=9606 GN=UBE2B PE=1 SV=1	0	18.472	20	2	22	2	2	1	17.3	121	16.16	2	2	1.088	0.12	95.8	104.2	3.98	3.74	97.2	95.4	90	103.3	103.8	110.4	High	High	High	High	High	High
P24593	Insulin-like growth factor-binding protein 5 OS=Homo sapiens OX=9606 GN=IGFBP5 PE=1 SV=1	0.028	1.754	4	1	2	1	1	1	30.6	0	0	1	1	0.481	-1.06	135.1	64.9	13.79	6.38	148.1	112.3	136.4	64.9	65.6	72.7	High	High	High	High	High	High
O15041	Semaphorin-3E OS=Homo sapiens OX=9606 GN=SEMA3E PE=1 SV=1	0	11.737	6	3	7	0	3	1	89.2	35	5.44	2	3	0.475	-1.07	135.5	64.5	16.9	11.06	123.9	130	167.8	64.5	61.8	52	High	High	High	High	High	High
P62906	60S ribosomal protein L10a OS=Homo sapiens OX=9606 GN=RPL10A PE=1 SV=2	0	45.027	35	8	42	8	8	1	24.8	164	24.26	8	8	1.634	0.71	75.9	124.1	6	11.52	78.8	80.7	71.9	133.2	128.7	106.8	High	High	High	High	High	High
P56159	GDNF family receptor alpha-1 OS=Homo sapiens OX=9606 GN=GFRA1 PE=2 SV=2	0.032	1.61	2	1	1	0	1	1	51.4	22		1		0.633	-0.66	122.5	77.5	8.36	15.28	123.9	122.2	106.1	77.4	73.5	97	High	High	High	High	High	High
Q5VYV7	Protein SLX4IP OS=Homo sapiens OX=9606 GN=SLX4IP PE=1 SV=1	0.009	3.508	1	1	3	1	1	1	45.5	0	1.69	1	1	1.71	0.77	73.8	126.2	17.56	3.19	72.1	92.8	67.1	118.5	123.3	126.2	High	High	High	High	High	High
P49459	Ubiquitin-conjugating enzyme E2 A OS=Homo sapiens OX=9606 GN=UBE2A PE=1 SV=2	0	16.15	18	2	9	1	2	1	17.3	53	10.72	2	2	0.938	-0.09	103.2	96.8	1.98	0.87	105.3	101.2	102.9	96.2	97.8	96.6	High	High	High	High	High	High
P53609	Geranylgeranyl transferase type-1 subunit beta OS=Homo sapiens OX=9606 GN=PGGT1B PE=1 SV=2	0	12.435	10	3	8	1	3	1	42.3	53	6.7	3	3	1.475	0.56	80.8	119.2	11.69	2.16	94.8	77.5	78.3	115.5	119.3	114.6	High	High	High	High	High	High
P60604	Ubiquitin-conjugating enzyme E2 G2 OS=Homo sapiens OX=9606 GN=UBE2G2 PE=1 SV=1	0	5.914	5	1	2	0	1	1	18.6	26	2.71	1	1	1.407	0.49	83.1	116.9	4.43	9.12	79.9	82.5	87.2	116	127.9	106.6	High	High	High	High	High	High
P0C7P4	Putative cytochrome b-c1 complex subunit Rieske-like protein 1 OS=Homo sapiens OX=9606 GN=UQCRFS1P1 PE=5 SV=1	0.019	2.124	3	1	4	0	1	1	30.8	17	0	1	1	0.624	-0.68	123.1	76.9	10.77	4.45	106.9	128.1	130.9	74.1	80	80.2	High	High	High	High	High	High
O00154	Cytosolic acyl coenzyme A thioester hydrolase OS=Homo sapiens OX=9606 GN=ACOT7 PE=1 SV=3	0	73.063	22	7	47	0	7	1	41.8	320	36.8	7	7	1.382	0.47	83.9	116.1	2.19	7.44	86.4	86.8	83.3	119.4	119.5	104.7	High	High	High	High	High	High
Q9H299	SH3 domain-binding glutamic acid-rich-like protein 3 OS=Homo sapiens OX=9606 GN=SH3BGRL3 PE=1 SV=1	0	60.257	32	5	47	5	5	1	10.4	305	51.46	5	5	1.142	0.19	93.4	106.6	4.63	4.73	92.3	97.7	89.1	102.9	105.4	112.6	High	High	High	High	High	High
P19021	Peptidyl-glycine alpha-amidating monooxygenase OS=Homo sapiens OX=9606 GN=PAM PE=1 SV=2	0	38.406	7	7	29	0	7	1	108.3	138	22.22	7	7	0.587	-0.77	126	74	16.53	14.07	115.7	123.3	156.7	72.4	74.8	57.1	High	High	High	High	High	High
O43915	Vascular endothelial growth factor D OS=Homo sapiens OX=9606 GN=VEGFD PE=1 SV=1	0	6.654	6	2	4	2	2	1	40.4	44	1.64	2	2	0.538	-0.89	130	70	4.48	21.13	128.2	118.3	127.6	68.7	63.7	93.4	High	High	High	High	High	High
Q99574	Neuroserpin OS=Homo sapiens OX=9606 GN=SERPINI1 PE=1 SV=1	0.028	1.744	2	1	2	1	1	1	46.4	0	0	1	1	0.694	-0.53	118.1	81.9	12.51	18.7	112.2	139.4	113.9	79	63.1	92.3	High	High	High	High	High	High
Q96LR5	Ubiquitin-conjugating enzyme E2 E2 OS=Homo sapiens OX=9606 GN=UBE2E2 PE=1 SV=1	0	27.886	18	3	30	0	1	1	22.2	215	24.71	3	3	1.492	0.58	80.3	119.7	10.7	9.88	95.2	79.3	79.6	118.8	124.6	102.6	High	High	High	High	High	High
Q15517	Corneodesmosin OS=Homo sapiens OX=9606 GN=CDSN PE=1 SV=3	0.012	2.915	2	1	4	1	1	1	51.5	28	2.66	1	1	0.571	-0.81	127.3	72.7	15.26	7.98	118.6	155.2	122.4	69.9	61.8	72.1	High	High	High	High	High	High
Q03167	Transforming growth factor beta receptor type 3 OS=Homo sapiens OX=9606 GN=TGFBR3 PE=1 SV=3	0	12.931	2	2	16	0	2	1	93.4	71	6.75	2	2	0.568	-0.82	127.5	72.5	15.54	10.93	126.5	110.4	150.3	71.9	78.2	62.8	High	High	High	High	High	High
P62280	40S ribosomal protein S11 OS=Homo sapiens OX=9606 GN=RPS11 PE=1 SV=3	0	34.229	28	5	25	5	5	1	18.4	103	21.25	5	5	0.473	-1.08	135.7	64.3	16.31	10.19	132.9	155.1	111.6	62.9	62.8	74.6	High	High	High	High	High	High
Q9HB90	Ras-related GTP-binding protein C OS=Homo sapiens OX=9606 GN=RRAGC PE=1 SV=1	0	10.836	5	2	10	0	2	1	44.2	60	4.55	2	2	1.496	0.58	80.1	119.9	5.94	11.01	82.5	84.7	75.5	123.4	129.6	104.4	High	High	High	High	High	High
Q8WZA1	Protein O-linked-mannose beta-1,2-N-acetylglucosaminyltransferase 1 OS=Homo sapiens OX=9606 GN=POMGNT1 PE=1 SV=2	0	12.144	8	4	10	0	4	1	75.2	42	5.5	4	4	0.757	-0.4	113.9	86.1	9.65	7.01	110	106.6	127.3	92.1	80.7	83.2	High	High	High	High	High	High
Q9HB07	UPF0160 protein MYG1, mitochondrial OS=Homo sapiens OX=9606 GN=C12orf10 PE=1 SV=2	0.001	5.371	5	2	4	2	2	1	42.4	48	2.32	2	2	1.427	0.51	82.4	117.6	16.23	7.51	97.3	81	70.6	126.4	109	115.6	High	High	High	High	High	High
Q9UMS0	NFU1 iron-sulfur cluster scaffold homolog, mitochondrial OS=Homo sapiens OX=9606 GN=NFU1 PE=1 SV=2	0	29.459	16	3	22	0	3	1	28.4	141	14.64	3	3	1.273	0.35	88	112	9.35	7.58	96.3	89.5	79.9	114	118.3	102	High	High	High	High	High	High
O95834	Echinoderm microtubule-associated protein-like 2 OS=Homo sapiens OX=9606 GN=EML2 PE=1 SV=1	0	32.236	9	6	24	0	5	1	70.6	128	17.08	6	6	0.768	-0.38	113.1	86.9	10.16	9.51	115.5	102.5	125.7	88.8	91.3	76.1	High	High	High	High	High	High
Q9HBU6	Ethanolamine kinase 1 OS=Homo sapiens OX=9606 GN=ETNK1 PE=1 SV=1	0.001	5.886	4	2	8	1	2	1	50.9	18	1.99	2	2	1.309	0.39	86.6	113.4	5.49	7.39	86.3	87.4	95.3	115.7	100.9	114.4	High	High	High	High	High	High
P09429	High mobility group protein B1 OS=Homo sapiens OX=9606 GN=HMGB1 PE=1 SV=3	0	263.574	45	21	594	8	16	1	24.9	1258	267.07	21	21	0.916	-0.13	104.4	95.6	3.4	2.57	108.3	103.5	101.4	93.6	98.3	94.8	High	High	High	High	High	High
Q6UB28	Methionine aminopeptidase 1D, mitochondrial OS=Homo sapiens OX=9606 GN=METAP1D PE=1 SV=1	0	9.109	10	2	6	2	2	1	37.1	42	5.15	2	2	1.408	0.49	83.1	116.9	3.87	10.07	79.1	84.8	84.5	128.1	118.9	104.7	High	High	High	High	High	High
Q9UKF6	Cleavage and polyadenylation specificity factor subunit 3 OS=Homo sapiens OX=9606 GN=CPSF3 PE=1 SV=1	0	27.447	13	9	23	9	9	1	77.4	109	15.99	9	7	1.343	0.43	85.4	114.6	2.06	7.62	88.2	84.9	87.7	117.8	118.4	103.2	High	High	High	High	High	High
Q86U28	Iron-sulfur cluster assembly 2 homolog, mitochondrial OS=Homo sapiens OX=9606 GN=ISCA2 PE=1 SV=2	0	13.044	25	3	6	3	3	1	16.5	54	8.24	3	3	1.211	0.28	90.4	109.6	7.5	6.69	97.5	89.8	84	102.7	108.7	117.3	High	High	High	High	High	High
Q9UMY4	Sorting nexin-12 OS=Homo sapiens OX=9606 GN=SNX12 PE=1 SV=3	0	52.342	49	10	50	0	8	1	19.7	216	36.94	10	9	1.212	0.28	90.4	109.6	6.29	6.2	90.2	97.8	86.6	114.7	109.3	101.4	High	High	High	High	High	High
Q9UBU2	Dickkopf-related protein 2 OS=Homo sapiens OX=9606 GN=DKK2 PE=2 SV=1	0	7.612	9	2	6	2	2	1	28.4	0	4.93	2	2	0.742	-0.43	114.8	85.2	10.05	7.78	125.1	115.4	102.2	79.1	85.7	92.5	High	High	High	High	High	High
Q9Y3A5	Ribosome maturation protein SBDS OS=Homo sapiens OX=9606 GN=SBDS PE=1 SV=4	0	81.139	43	12	85	12	12	1	28.7	339	54.05	12	10	1.373	0.46	84.3	115.7	12.81	6.07	98.8	83.1	77.4	114.1	120.2	106.4	High	High	High	High	High	High	Acetyl [N-Term]
Q9C0E2	Exportin-4 OS=Homo sapiens OX=9606 GN=XPO4 PE=1 SV=2	0.015	2.528	1	1	2	1	1	1	130.1	28	0	1	1	2.021	1.02	66.2	133.8	34.1	21.43	67.4	41.3	85	136.3	164	106	High	High	High	High	High	High
Q99426	Tubulin-folding cofactor B OS=Homo sapiens OX=9606 GN=TBCB PE=1 SV=2	0	24.047	14	3	21	1	3	1	27.3	191	18.04	3	3	1.315	0.4	86.4	113.6	9.87	3.44	98.7	82.6	84.7	111.4	115.1	107.4	High	High	High	High	High	High
P54826	Growth arrest-specific protein 1 OS=Homo sapiens OX=9606 GN=GAS1 PE=2 SV=2	0	13.122	8	2	10	2	2	1	35.7	42	3.58	2	2	0.589	-0.76	125.8	74.2	12.7	2.48	107.2	129	138.1	76.5	76.1	73.1	High	High	High	High	High	High
Q9BWT6	Meiotic nuclear division protein 1 homolog OS=Homo sapiens OX=9606 GN=MND1 PE=1 SV=1	0.015	2.576	6	1	2	1	1	1	23.7	14	0	1	1	0.918	-0.12	104.3	95.7	3.62	3.29	109	102.1	102.8	94.4	92.7	98.8	High	High	High	High	High	High
Q8WUW1	Protein BRICK1 OS=Homo sapiens OX=9606 GN=BRK1 PE=1 SV=1	0	21.377	27	4	14	0	4	1	8.7	87	6.33	4	4	1.301	0.38	86.9	113.1	6.03	8.33	95.1	85.3	86.4	112.4	119.6	101.3	High	High	High	High	High	High
P11279	Lysosome-associated membrane glycoprotein 1 OS=Homo sapiens OX=9606 GN=LAMP1 PE=1 SV=3	0	8.42	3	1	4	0	1	1	44.9	39	4.67	1	1	0.743	-0.43	114.7	85.3	12.12	10.34	108.8	108.8	133.4	75.7	80.9	92.4	High	High	High	High	High	High
O60565	Gremlin-1 OS=Homo sapiens OX=9606 GN=GREM1 PE=1 SV=1	0	39.795	37	6	38	0	6	1	20.7	107	19.75	6	6	0.519	-0.95	131.7	68.3	16.2	11.24	134.1	141.5	103	69.6	68.4	83.3	High	High	High	High	High	High
Q9Y2Q5	Ragulator complex protein LAMTOR2 OS=Homo sapiens OX=9606 GN=LAMTOR2 PE=1 SV=1	0	26.198	27	3	20	0	3	1	13.5	112	11.13	3	3	1.698	0.76	74.1	125.9	10.03	14.08	87.9	76.7	72.6	130.2	131.3	101.3	High	High	High	High	High	High
P13984	General transcription factor IIF subunit 2 OS=Homo sapiens OX=9606 GN=GTF2F2 PE=1 SV=2	0	66.508	47	11	55	11	11	1	28.4	257	48.39	8	11	1.216	0.28	90.2	109.8	10.34	2.62	93.3	93	77.4	113.1	114.4	108.8	High	High	High	High	High	High
P25398	40S ribosomal protein S12 OS=Homo sapiens OX=9606 GN=RPS12 PE=1 SV=3	0	120.219	55	9	144	9	9	1	14.5	805	111.25	9	9	0.698	-0.52	117.8	82.2	10.94	6.33	125.9	120.4	101.7	84.1	89.3	78.7	High	High	High	High	High	High
Q92785	Zinc finger protein ubi-d4 OS=Homo sapiens OX=9606 GN=DPF2 PE=1 SV=2	0	56.002	27	9	61	7	9	1	44.1	234	41.14	9	9	1.133	0.18	93.8	106.2	1.94	4.53	95.3	94.6	91.8	100.9	107.2	110.3	High	High	High	High	High	High
Q8IZJ1	Netrin receptor UNC5B OS=Homo sapiens OX=9606 GN=UNC5B PE=1 SV=2	0	26.284	9	6	18	0	6	1	103.6	85	16.86	6	6	0.714	-0.49	116.7	83.3	10.76	3.42	107.1	114.5	131.8	85.2	81.7	79.7	High	High	High	High	High	High
Q86XM0	Cation channel sperm-associated protein subunit delta OS=Homo sapiens OX=9606 GN=CATSPERD PE=1 SV=3	0.038	1.511	1	1	1	0	1	1	90.4	0		1		0.56	-0.84	128.2	71.8	17.46	9.78	126.6	109.9	155	70.9	75.4	62.1	High	High	High	High	High	High
P29558	RNA-binding motif, single-stranded-interacting protein 1 OS=Homo sapiens OX=9606 GN=RBMS1 PE=1 SV=3	0	24.166	12	4	28	0	2	1	44.5	112	12.74	4	4	0.659	-0.6	120.6	79.4	15.64	12.13	113.4	145.5	110.9	74.7	68.7	86.9	High	High	High	High	High	High
P07355	Annexin A2 OS=Homo sapiens OX=9606 GN=ANXA2 PE=1 SV=2	0	59.383	35	12	68	0	12	1	38.6	239	42.84	12	11	0.496	-1.01	133.7	66.3	15.76	3.61	141.2	106.2	142.1	67.7	70	72.8	High	High	High	High	High	High	Acetyl [N-Term]
Q9Y5P6	Mannose-1-phosphate guanyltransferase beta OS=Homo sapiens OX=9606 GN=GMPPB PE=1 SV=2	0	8.908	8	2	4	0	2	1	39.8	38	2.84	2	2	1.724	0.79	73.4	126.6	8.19	17.45	70	63.1	74.3	120.7	114.9	157	High	High	High	High	High	High
Q92597	Protein NDRG1 OS=Homo sapiens OX=9606 GN=NDRG1 PE=1 SV=1	0	42.376	11	4	31	0	4	1	42.8	151	19.6	4	4	1.271	0.35	88.1	111.9	11.72	6.76	76.9	89.9	97.3	114.3	118	103.5	High	High	High	High	High	High
Q9UHY7	Enolase-phosphatase E1 OS=Homo sapiens OX=9606 GN=ENOPH1 PE=1 SV=1	0	26.753	20	4	22	3	4	1	28.9	172	17.51	4	4	1.255	0.33	88.7	111.3	2.45	7.24	91.5	87.2	89.2	117.9	112	102.1	High	High	High	High	High	High
O60870	DNA/RNA-binding protein KIN17 OS=Homo sapiens OX=9606 GN=KIN PE=1 SV=2	0	28.594	17	7	24	2	7	1	45.3	67	14.99	7	7	1.177	0.24	91.9	108.1	7.24	3.34	98.8	92.3	85.5	111	108.6	103.9	High	High	High	High	High	High
Q15904	V-type proton ATPase subunit S1 OS=Homo sapiens OX=9606 GN=ATP6AP1 PE=1 SV=2	0	12.418	6	2	9	2	2	1	52	64	2.99	2	2	0.651	-0.62	121.1	78.9	11.6	11.16	100	123.5	123	78	80.1	95.3	High	High	High	High	High	High
Q5JXB2	Putative ubiquitin-conjugating enzyme E2 N-like OS=Homo sapiens OX=9606 GN=UBE2NL PE=1 SV=1	0	27.846	24	4	42	1	1	1	17.4	333	44.25	4	4	0.914	-0.13	104.5	95.5	2.42	3.4	100.9	104.7	105.7	95.7	93.3	99.7	High	High	High	High	High	High
P60983	Glia maturation factor beta OS=Homo sapiens OX=9606 GN=GMFB PE=1 SV=2	0	33.604	44	5	50	3	5	1	16.7	182	29.25	5	5	1.372	0.46	84.3	115.7	11.87	3.13	83.3	98.5	78.8	114.3	109.1	115.9	High	High	High	High	High	High
Q9UJ70	N-acetyl-D-glucosamine kinase OS=Homo sapiens OX=9606 GN=NAGK PE=1 SV=4	0	9.221	10	4	6	1	4	1	37.4	26	4.12	4	2	1.252	0.32	88.8	111.2	7.29	8.69	92.5	81.5	93	115.8	117.3	99.9	High	High	High	High	High	High	Acetyl [N-Term]
Q9BV79	Enoyl-[acyl-carrier-protein] reductase, mitochondrial OS=Homo sapiens OX=9606 GN=MECR PE=1 SV=2	0	6.522	2	1	4	0	1	1	40.4	34	4.71	1	1	1.235	0.31	89.5	110.5	8.33	5.85	98.8	90.8	83.6	101.6	112.9	112.2	High	High	High	High	High	High
P53999	Activated RNA polymerase II transcriptional coactivator p15 OS=Homo sapiens OX=9606 GN=SUB1 PE=1 SV=3	0	37.152	20	3	49	3	3	1	14.4	213	34.65	3	3	1.162	0.22	92.5	107.5	6.41	3.4	99.6	92.2	87.8	110.3	107.1	103	High	High	High	High	High	High
Q9Y646	Carboxypeptidase Q OS=Homo sapiens OX=9606 GN=CPQ PE=1 SV=1	0	15.456	6	2	6	2	2	1	51.9	81	6.63	2	2	0.705	-0.51	117.3	82.7	15.44	11	112.7	110.6	144.3	79.4	84.9	68.2	High	High	High	High	High	High
Q15113	Procollagen C-endopeptidase enhancer 1 OS=Homo sapiens OX=9606 GN=PCOLCE PE=1 SV=2	0	39.282	11	4	32	4	4	1	47.9	303	36.45	4	4	0.318	-1.65	151.7	48.3	23.06	6.5	180.6	155.4	112.4	47.9	49.5	54.2	High	High	High	High	High	High
P55735	Protein SEC13 homolog OS=Homo sapiens OX=9606 GN=SEC13 PE=1 SV=3	0	46.403	27	6	37	0	6	1	35.5	279	35.36	6	6	1.398	0.48	83.4	116.6	2.6	9.65	82.5	85.1	86.9	123.8	119	102.6	High	High	High	High	High	High
Q86WA6	Valacyclovir hydrolase OS=Homo sapiens OX=9606 GN=BPHL PE=1 SV=1	0	9.314	7	3	12	0	3	1	32.5	33	4.54	3	3	1.267	0.34	88.2	111.8	10.41	3.86	86.3	99.5	81.7	109.3	107.5	115.7	High	High	High	High	High	High
P46379	Large proline-rich protein BAG6 OS=Homo sapiens OX=9606 GN=BAG6 PE=1 SV=2	0	41.553	7	6	34	0	6	1	119.3	200	33.24	6	6	1.024	0.03	98.8	101.2	1.13	1.13	98.5	97.5	99.8	100.7	102.7	100.8	High	High	High	High	High	High
Q6UX15	Layilin OS=Homo sapiens OX=9606 GN=LAYN PE=2 SV=1	0.008	3.535	2	1	5	0	1	1	43.1	32	3.97	1	1	0.7	-0.51	117.6	82.4	12.99	9.24	118	101.9	132.4	74.9	82.6	90.2	High	High	High	High	High	High
Q9NVG8	TBC1 domain family member 13 OS=Homo sapiens OX=9606 GN=TBC1D13 PE=1 SV=3	0	10.635	8	3	8	0	3	1	46.5	50	4.23	3	3	1.429	0.52	82.3	117.7	13.44	2.88	77.5	98.8	80.5	110.8	117.3	115	High	High	High	High	High	High
O00469	Procollagen-lysine,2-oxoglutarate 5-dioxygenase 2 OS=Homo sapiens OX=9606 GN=PLOD2 PE=1 SV=2	0.001	4.808	2	2	6	0	2	1	84.6	0	3.9	2	2	0.749	-0.42	114.3	85.7	8.88	3.85	100.7	118.8	117.1	91.2	87.7	84.5	High	High	High	High	High	High
Q9H488	GDP-fucose protein O-fucosyltransferase 1 OS=Homo sapiens OX=9606 GN=POFUT1 PE=1 SV=1	0	16.112	13	3	8	2	3	1	43.9	46	5.24	3	2	0.693	-0.53	118.1	81.9	13.01	7.02	102.2	120.3	132.8	86.2	83.3	75.2	High	High	High	High	High	High
Q9NRA1	Platelet-derived growth factor C OS=Homo sapiens OX=9606 GN=PDGFC PE=1 SV=2	0	20.135	14	4	13	0	4	1	39	61	10.58	4	4	0.678	-0.56	119.2	80.8	8.65	17.5	111.7	127.7	109.2	75.8	74.9	100.7	High	High	High	High	High	High
P35052	Glypican-1 OS=Homo sapiens OX=9606 GN=GPC1 PE=1 SV=2	0	7.182	4	2	6	0	2	1	61.6	30	6.62	2	2	0.671	-0.58	119.7	80.3	13.01	8.79	100.7	121	130.6	81.2	76.1	90.4	High	High	High	High	High	High
Q9H0X4	Protein FAM234A OS=Homo sapiens OX=9606 GN=FAM234A PE=1 SV=1	0.009	3.376	2	1	4	0	1	1	59.6	25	2.05	1	1	0.668	-0.58	119.9	80.1	12	0.87	134.1	120	105.4	80.2	80.8	79.5	High	High	High	High	High	High
P01344	Insulin-like growth factor II OS=Homo sapiens OX=9606 GN=IGF2 PE=1 SV=1	0	10.125	14	2	4	0	2	1	20.1	28	5	2	2	0.607	-0.72	124.5	75.5	15.91	10.72	100.4	136.8	130.6	84.6	68.3	79.3	High	High	High	High	High	High
Q13308	Inactive tyrosine-protein kinase 7 OS=Homo sapiens OX=9606 GN=PTK7 PE=1 SV=2	0	23.546	6	5	18	0	5	1	118.3	92	9.94	5	5	0.835	-0.26	109	91	7.88	7.12	104.8	104.2	119.4	86.1	87.5	97.9	High	High	High	High	High	High
O00451	GDNF family receptor alpha-2 OS=Homo sapiens OX=9606 GN=GFRA2 PE=1 SV=2	0	33.364	12	5	18	2	5	1	51.5	145	17.38	5	5	0.701	-0.51	117.6	82.4	8.56	12.79	101.8	120.2	116.1	80.4	81.4	100.2	High	High	High	High	High	High
P41208	Centrin-2 OS=Homo sapiens OX=9606 GN=CETN2 PE=1 SV=1	0.008	3.558	5	1	4	0	1	1	19.7	17	1.73	1	1	1.278	0.35	87.8	112.2	10.53	4.91	81.5	100	87.7	114.5	104.2	112.1	High	High	High	High	High	High
Q12797	Aspartyl/asparaginyl beta-hydroxylase OS=Homo sapiens OX=9606 GN=ASPH PE=1 SV=3	0	26.282	7	6	32	0	6	1	85.8	99	14.31	6	6	1.219	0.29	90.1	109.9	3.57	7.95	90.6	92.3	86.1	119	110.5	101.4	High	High	High	High	High	High
Q6ZW05	Patched domain-containing protein 4 OS=Homo sapiens OX=9606 GN=PTCHD4 PE=2 SV=3	0.018	2.349	1	1	4	0	1	1	96.3	0	2.18	1	1	1.492	0.58	80.3	119.7	21.01	19.8	85.7	55.9	77.4	115.5	109.7	155.8	High	High	High	High	High	High
Q96CN7	Isochorismatase domain-containing protein 1 OS=Homo sapiens OX=9606 GN=ISOC1 PE=1 SV=3	0	6.369	9	2	8	2	2	1	32.2	33	2.87	2	2	1.445	0.53	81.8	118.2	16.76	15.22	93.5	66.7	80.2	103.9	115.9	139.8	High	High	High	High	High	High
P18433	Receptor-type tyrosine-protein phosphatase alpha OS=Homo sapiens OX=9606 GN=PTPRA PE=1 SV=3	0.014	2.649	1	1	4	0	1	1	90.7	19	2.16	1	1	1.287	0.36	87.5	112.5	1.52	10.08	84.8	86.1	83.6	107.8	109.1	128.5	High	High	High	High	High	High
P43490	Nicotinamide phosphoribosyltransferase OS=Homo sapiens OX=9606 GN=NAMPT PE=1 SV=1	0	31.347	14	6	28	6	6	1	55.5	156	21.22	6	6	1.281	0.36	87.7	112.3	6.48	9.73	81.5	91.1	91.7	119.6	116.7	99.4	High	High	High	High	High	High
Q8N1G4	Leucine-rich repeat-containing protein 47 OS=Homo sapiens OX=9606 GN=LRRC47 PE=1 SV=1	0	42.869	14	7	37	7	7	1	63.4	324	32.85	7	7	1.217	0.28	90.2	109.8	8.37	5.89	99.5	90.8	84.2	113.6	110.5	101.3	High	High	High	High	High	High
O00233	26S proteasome non-ATPase regulatory subunit 9 OS=Homo sapiens OX=9606 GN=PSMD9 PE=1 SV=3	0	24.467	15	3	18	0	3	1	24.7	91	14.8	3	3	0.853	-0.23	108	92	9.4	8.34	105.8	123.5	104.8	90.2	95.1	80.6	High	High	High	High	High	High
Q99538	Legumain OS=Homo sapiens OX=9606 GN=LGMN PE=1 SV=1	0	15.335	6	3	17	0	3	1	49.4	48	9.39	3	3	0.777	-0.36	112.5	87.5	11.25	20.08	132.4	106.1	115.9	90	92.7	63	High	High	High	High	High	High
P27658	Collagen alpha-1(VIII) chain OS=Homo sapiens OX=9606 GN=COL8A1 PE=1 SV=2	0.004	3.98	2	1	2	1	1	1	73.3	20	2.16	1	1	0.421	-1.25	140.8	59.2	9.53	39.43	130.2	118.2	143.1	54.8	52.6	101.1	High	High	High	High	High	High
O43399	Tumor protein D54 OS=Homo sapiens OX=9606 GN=TPD52L2 PE=1 SV=2	0	28.619	15	3	16	0	3	1	22.2	136	15.87	3	3	1.25	0.32	88.9	111.1	13.55	2.42	90.3	94.4	72.6	117.4	112.4	112.9	High	High	High	High	High	High
Q9H8H0	Nucleolar protein 11 OS=Homo sapiens OX=9606 GN=NOL11 PE=1 SV=1	0	11.328	4	3	12	2	3	1	81.1	37	5.02	3	3	1.273	0.35	88	112	4.16	8.83	89.8	84.7	91.9	100.2	119.1	114.3	High	High	High	High	High	High
Q8NFV4	Protein ABHD11 OS=Homo sapiens OX=9606 GN=ABHD11 PE=1 SV=1	0.007	3.837	3	1	4	0	1	1	34.7	27	1.77	1	1	1.442	0.53	81.9	118.1	10.34	13.12	74.6	84.9	91.8	122.4	127.5	98.9	High	High	High	High	High	High
O75368	SH3 domain-binding glutamic acid-rich-like protein OS=Homo sapiens OX=9606 GN=SH3BGRL PE=1 SV=1	0	54.666	42	5	48	5	5	1	12.8	386	40.17	5	5	0.925	-0.11	103.9	96.1	3.2	3.43	107.3	100.7	103.6	93	95.8	99.6	High	High	High	High	High	High
P07858	Cathepsin B OS=Homo sapiens OX=9606 GN=CTSB PE=1 SV=3	0	24.76	6	1	18	1	1	1	37.8	446	27.63	1	1	0.771	-0.37	112.9	87.1	10.79	2.08	107.7	109.5	130.2	82.3	84.4	85.8	High	High	High	High	High	High
O43505	Beta-1,4-glucuronyltransferase 1 OS=Homo sapiens OX=9606 GN=B4GAT1 PE=1 SV=1	0	23.089	13	4	12	4	4	1	47.1	107	13.9	4	4	0.556	-0.85	128.5	71.5	19.24	4.68	121.4	114.3	161.5	64.5	67.5	70.8	High	High	High	High	High	High
P41567	Eukaryotic translation initiation factor 1 OS=Homo sapiens OX=9606 GN=EIF1 PE=1 SV=1	0	87.479	65	7	53	1	1	1	12.7	340	43.7	7	6	1.761	0.82	72.4	127.6	17.53	18.82	75.4	88.2	61.8	143.3	132.8	98.4	High	High	High	High	High	High	Acetyl [N-Term]
P83876	Thioredoxin-like protein 4A OS=Homo sapiens OX=9606 GN=TXNL4A PE=1 SV=1	0	37.094	44	6	39	6	6	1	16.8	183	25.63	6	6	1.113	0.15	94.7	105.3	6.12	3.84	97.6	96.9	87.3	109	107.8	101.4	High	High	High	High	High	High
Q8NBF2	NHL repeat-containing protein 2 OS=Homo sapiens OX=9606 GN=NHLRC2 PE=1 SV=1	0.001	5.372	2	2	8	1	2	1	79.4	0	4.04	2	2	1.351	0.43	85.1	114.9	14.63	7.55	81.8	101.3	77.5	122.8	110.4	106.3	High	High	High	High	High	High
P07686	Beta-hexosaminidase subunit beta OS=Homo sapiens OX=9606 GN=HEXB PE=1 SV=3	0	12.161	7	4	12	4	4	1	63.1	39	7.71	4	4	0.779	-0.36	112.5	87.5	1.97	13.99	114.2	112.3	116.8	95.4	88.9	72.2	High	High	High	High	High	High
Q9Y3Y2	Chromatin target of PRMT1 protein OS=Homo sapiens OX=9606 GN=CHTOP PE=1 SV=2	0.003	4.314	5	1	2	0	1	1	26.4	37	0	1	1	0.704	-0.51	117.3	82.7	16.16	10.89	118.1	141.9	103.1	84.6	69.1	83.2	High	High	High	High	High	High
P50454	Serpin H1 OS=Homo sapiens OX=9606 GN=SERPINH1 PE=1 SV=2	0	64.086	18	6	50	6	6	1	46.4	390	39.45	6	6	1.818	0.86	71	129	4.87	17.44	72.3	77.2	70.2	146.1	131.5	102.7	High	High	High	High	High	High
P07996	Thrombospondin-1 OS=Homo sapiens OX=9606 GN=THBS1 PE=1 SV=2	0	24.53	4	4	14	0	2	1	129.3	109	12.74	4	4	0.721	-0.47	116.2	83.8	12.03	2.87	104.3	114.6	132.1	80.8	82.6	85.5	High	High	High	High	High	High
Q13510	Acid ceramidase OS=Homo sapiens OX=9606 GN=ASAH1 PE=1 SV=5	0.001	5.455	8	3	7	0	3	1	44.6	13	5.38	3	3	0.834	-0.26	109	91	5.11	9.15	104.2	114.8	106.7	89	84.5	100.7	High	High	High	High	High	High
Q15436	Protein transport protein Sec23A OS=Homo sapiens OX=9606 GN=SEC23A PE=1 SV=2	0	58.367	17	11	33	3	9	1	86.1	173	24.13	11	10	1.242	0.31	89.2	110.8	6.4	9.39	88.6	95.4	84	121.4	110.1	100.6	High	High	High	High	High	High	Acetyl [N-Term]
O60220	Mitochondrial import inner membrane translocase subunit Tim8 A OS=Homo sapiens OX=9606 GN=TIMM8A PE=1 SV=1	0	26.817	34	3	24	3	3	1	11	160	27.84	3	3	0.778	-0.36	112.5	87.5	10.43	1.47	106.2	128.2	109.2	84.9	84.6	86.9	High	High	High	High	High	High
P46783	40S ribosomal protein S10 OS=Homo sapiens OX=9606 GN=RPS10 PE=1 SV=1	0	37.488	19	4	33	1	4	1	18.9	270	31.43	4	4	0.769	-0.38	113	87	9.73	3.48	123.5	112.1	101.6	86.2	85.5	91.1	High	High	High	High	High	High
P02458	Collagen alpha-1(II) chain OS=Homo sapiens OX=9606 GN=COL2A1 PE=1 SV=3	0	18.245	1	2	37	0	1	1	141.7	253	34.15	2	2	0.694	-0.53	118	82	13.8	3.23	104.4	116.9	137	81.2	82.8	77.7	High	High	High	High	High	High
P04085	Platelet-derived growth factor subunit A OS=Homo sapiens OX=9606 GN=PDGFA PE=1 SV=1	0.019	2.095	9	1	2	0	1	1	24	0	0	1	1	0.431	-1.21	139.7	60.3	22.56	9.2	162.3	102.3	142.3	60.5	61.4	71.2	High	High	High	High	High	High
P09496	Clathrin light chain A OS=Homo sapiens OX=9606 GN=CLTA PE=1 SV=1	0.031	1.669	3	1	2	0	1	1	27.1	15	0	1	1	0.61	-0.71	124.2	75.8	18.43	7.27	104.9	151.1	122.8	67.8	75	78.3	High	High	High	High	High	High
Q6UWP8	Suprabasin OS=Homo sapiens OX=9606 GN=SBSN PE=1 SV=2	0	21.015	12	2	6	2	2	1	60.5	78	12.24	2	2	0.529	-0.92	130.8	69.2	18.88	9.18	99.4	134.2	145	81.5	68.9	71	High	High	High	High	High	High
Q96EY1	DnaJ homolog subfamily A member 3, mitochondrial OS=Homo sapiens OX=9606 GN=DNAJA3 PE=1 SV=2	0.007	3.745	1	1	4	0	1	1	52.5	33	1.9	1	1	1.263	0.34	88.4	111.6	9.32	10.27	96.5	89.2	80	99.5	112.6	122.3	High	High	High	High	High	High
Q92187	CMP-N-acetylneuraminate-poly-alpha-2,8-sialyltransferase OS=Homo sapiens OX=9606 GN=ST8SIA4 PE=1 SV=1	0.031	1.631	2	1	1	0	1	1	41.3	25		1		0.758	-0.4	113.8	86.2	12.29	7.8	99.2	116.1	127	91.3	78.4	88	High	High	High	High	High	High
P30040	Endoplasmic reticulum resident protein 29 OS=Homo sapiens OX=9606 GN=ERP29 PE=1 SV=4	0	17.147	11	3	34	2	3	1	29	76	12.74	3	3	1.2	0.26	90.9	109.1	2.02	8.72	87.6	88.8	91.1	104.1	106.5	121.9	High	High	High	High	High	High
P06748	Nucleophosmin OS=Homo sapiens OX=9606 GN=NPM1 PE=1 SV=2	0	121.522	36	10	117	0	10	1	32.6	774	98.7	10	10	0.892	-0.17	105.7	94.3	4.93	4.25	110.3	105.3	99.9	93.9	99.2	91.3	High	High	High	High	High	High
Q9GZX9	Twisted gastrulation protein homolog 1 OS=Homo sapiens OX=9606 GN=TWSG1 PE=1 SV=1	0	17.033	20	3	8	3	3	1	25	45	8.54	3	3	0.789	-0.34	111.8	88.2	12.18	9.17	110.8	101.4	128.7	87.5	93.7	78	High	High	High	High	High	High
P98173	Protein FAM3A OS=Homo sapiens OX=9606 GN=FAM3A PE=1 SV=2	0.001	5.584	4	1	2	0	1	1	25.1	38	3.03	1	1	0.716	-0.48	116.6	83.4	14.19	3.97	115.3	104.2	137.4	77.3	82.5	83.2	High	High	High	High	High	High
P02788	Lactotransferrin OS=Homo sapiens OX=9606 GN=LTF PE=1 SV=6	0	28.564	6	5	40	0	2	1	78.1	188	28.52	5	4	0.578	-0.79	126.8	73.2	16.54	5.97	99.1	136.5	131.1	74.6	75.7	83.1	High	High	High	High	High	High
Q8NBJ5	Procollagen galactosyltransferase 1 OS=Homo sapiens OX=9606 GN=COLGALT1 PE=1 SV=1	0.007	3.648	1	1	2	1	1	1	71.6	30	2.6	1	1	0.583	-0.78	126.4	73.6	17.23	6.03	130.6	139.9	99.4	76.1	81.6	72.4	High	High	High	High	High	High
Q9GZU7	Carboxy-terminal domain RNA polymerase II polypeptide A small phosphatase 1 OS=Homo sapiens OX=9606 GN=CTDSP1 PE=1 SV=1	0.001	5.473	8	2	6	0	2	1	29.2	26	1.64	2	2	1.128	0.17	94	106	3.26	6.22	90.5	96.6	93.2	113.8	100.8	105.1	High	High	High	High	High	High
Q7Z422	SUZ domain-containing protein 1 OS=Homo sapiens OX=9606 GN=SZRD1 PE=1 SV=1	0	11.539	22	3	9	0	3	1	17	52	7.7	3	2	0.592	-0.76	125.7	74.3	18.65	11.86	125	145.5	99.5	74	69.2	86.8	High	High	High	High	High	High
P09382	Galectin-1 OS=Homo sapiens OX=9606 GN=LGALS1 PE=1 SV=2	0	36.399	30	4	84	4	4	1	14.7	599	69.05	4	2	1.189	0.25	91.4	108.6	5.09	8.8	89.1	95.7	86.8	120.3	106	102	High	High	High	High	High	High	Acetyl [N-Term]
Q9UIW2	Plexin-A1 OS=Homo sapiens OX=9606 GN=PLXNA1 PE=1 SV=3	0.034	1.56	1	1	3	1	1	1	210.9	19	0	1	1	0.807	-0.31	110.7	89.3	9.58	5.25	111.9	99.3	120.4	90.4	84.4	93.7	High	High	High	High	High	High
Q9NXW2	DnaJ homolog subfamily B member 12 OS=Homo sapiens OX=9606 GN=DNAJB12 PE=1 SV=4	0	10.898	9	3	10	0	3	1	41.8	29	7.53	3	3	0.653	-0.61	121	79	14.99	2.54	121.3	137.9	101.9	81.9	77.9	79.2	High	High	High	High	High	High
Q9H4A6	Golgi phosphoprotein 3 OS=Homo sapiens OX=9606 GN=GOLPH3 PE=1 SV=1	0	16.021	11	2	16	2	2	1	33.8	89	7.65	2	2	1.793	0.84	71.6	128.4	4.68	19.15	74.9	75.6	69.3	134.2	146.3	99.6	High	High	High	High	High	High
O75937	DnaJ homolog subfamily C member 8 OS=Homo sapiens OX=9606 GN=DNAJC8 PE=1 SV=2	0	63.67	34	13	103	13	13	1	29.8	186	45.17	13	13	0.904	-0.15	105	95	5.66	4.06	106.3	111.3	99.4	96.1	96.9	89.9	High	High	High	High	High	High
P61077	Ubiquitin-conjugating enzyme E2 D3 OS=Homo sapiens OX=9606 GN=UBE2D3 PE=1 SV=1	0	16.539	20	2	12	0	1	1	16.7	138	14.5	2	2	1.851	0.89	70.2	129.8	16.91	22.13	85.8	69.6	61.8	128.9	155.2	98.7	High	High	High	High	High	High
P62318	Small nuclear ribonucleoprotein Sm D3 OS=Homo sapiens OX=9606 GN=SNRPD3 PE=1 SV=1	0	17.958	25	2	6	0	2	1	13.9	98	10.34	2	2	0.87	-0.2	106.9	93.1	2.52	9.18	105.7	108.4	111.2	98.2	94.3	82.1	High	High	High	High	High	High
Q8N7G0	POU domain, class 5, transcription factor 2 OS=Homo sapiens OX=9606 GN=POU5F2 PE=2 SV=1	0.026	1.81	2	1	2	1	1	1	36	20		1		1.187	0.25	91.4	108.6	8.09	8.89	98.9	88.7	84.7	120.3	102.2	105.3	High	High	High	High	High	High
A6NIH7	Protein unc-119 homolog B OS=Homo sapiens OX=9606 GN=UNC119B PE=1 SV=1	0.01	3.148	4	1	4	1	1	1	28.1	17	1.8	1	1	0.806	-0.31	110.7	89.3	7.93	15.27	113.6	120.9	103.1	91.5	72.6	98.3	High	High	High	High	High	High
P14174	Macrophage migration inhibitory factor OS=Homo sapiens OX=9606 GN=MIF PE=1 SV=4	0	31.235	10	2	41	2	2	1	12.5	646	1.77	2	1	1.409	0.49	83	117	2.38	11.36	85.5	88.5	84.6	120.4	122	98.9	High	High	High	High	High	High	Acetyl [N-Term]
Q6NXS1	Protein phosphatase inhibitor 2 family member B OS=Homo sapiens OX=9606 GN=PPP1R2B PE=1 SV=2	0	11.132	10	2	10	0	2	1	23.1	59	5.39	2	1	0.651	-0.62	121.1	78.9	18.9	10.3	104.9	149.3	115	85.7	74.9	70.2	High	High	High	High	High	High	Acetyl [N-Term]
O60888	Protein CutA OS=Homo sapiens OX=9606 GN=CUTA PE=1 SV=2	0	12.649	8	1	20	0	1	1	19.1	33	12.75	1	1	1.269	0.34	88.2	111.8	8.89	10.99	92.3	79.6	94	97.4	117.1	119.8	High	High	High	High	High	High
Q13685	Angio-associated migratory cell protein OS=Homo sapiens OX=9606 GN=AAMP PE=1 SV=2	0	47.792	17	7	36	7	7	1	46.7	202	23.28	7	7	0.892	-0.16	105.7	94.3	1.8	5.96	104.4	104.5	107.8	93.2	89.5	100.6	High	High	High	High	High	High
P16870	Carboxypeptidase E OS=Homo sapiens OX=9606 GN=CPE PE=1 SV=1	0	118.818	29	15	153	0	15	1	53.1	693	93.51	15	15	0.698	-0.52	117.8	82.2	16.74	3.59	107.8	111.8	144.9	75.9	78	81.5	High	High	High	High	High	High
O75354	Ectonucleoside triphosphate diphosphohydrolase 6 OS=Homo sapiens OX=9606 GN=ENTPD6 PE=1 SV=3	0	7.96	5	2	8	0	2	1	53.2	27	4.6	2	2	0.555	-0.85	128.6	71.4	20.18	5.38	133.2	98.7	148.7	73.9	68.9	76.6	High	High	High	High	High	High
Q9BUW7	UPF0184 protein C9orf16 OS=Homo sapiens OX=9606 GN=C9orf16 PE=1 SV=1	0.008	3.764	11	1	2	1	1	1	9	28	2.74	1	1	1.206	0.27	90.7	109.3	5.93	8.57	96.1	85.5	92.8	111.9	115.7	98	High	High	High	High	High	High
O95633	Follistatin-related protein 3 OS=Homo sapiens OX=9606 GN=FSTL3 PE=1 SV=1	0	5.964	8	2	6	0	2	1	27.6	14	0	1	2	0.465	-1.11	136.6	63.4	26.23	16.37	100.2	133.4	170.9	62	56.5	77.1	High	High	High	High	High	High
Q96I82	Kazal-type serine protease inhibitor domain-containing protein 1 OS=Homo sapiens OX=9606 GN=KAZALD1 PE=1 SV=1	0	7.342	7	1	2	0	1	1	32.9	30	2.92	1	1	0.652	-0.62	121.1	78.9	19.72	3.53	108.9	114.9	154.7	74.9	70.9	75.7	High	High	High	High	High	High
P11021	Endoplasmic reticulum chaperone BiP OS=Homo sapiens OX=9606 GN=HSPA5 PE=1 SV=2	0	322.242	46	34	416	31	31	1	72.3	2380	313.15	34	34	1.133	0.18	93.8	106.2	5.1	6.51	91.6	90.3	99.1	103.8	101	114.2	High	High	High	High	High	High
P62304	Small nuclear ribonucleoprotein E OS=Homo sapiens OX=9606 GN=SNRPE PE=1 SV=1	0.001	5.041	13	1	4	1	1	1	10.8	54	2.33	1	1	1.151	0.2	93	107	15.75	6.8	95.3	95.7	71.6	109.7	106.5	121.1	High	High	High	High	High	High
Q16774	Guanylate kinase OS=Homo sapiens OX=9606 GN=GUK1 PE=1 SV=2	0	6.238	10	2	6	0	2	1	21.7	47	4.77	2	2	1.283	0.36	87.6	112.4	12.33	7.13	102.2	80.6	87	111.7	117	101.5	High	High	High	High	High	High
Q6UXH1	Cysteine-rich with EGF-like domain protein 2 OS=Homo sapiens OX=9606 GN=CRELD2 PE=1 SV=1	0	7.117	3	1	7	0	1	1	38.2	42	5.18	1	1	0.735	-0.44	115.3	84.7	13.28	12.61	118.1	96.9	126.2	75.1	86.8	96.8	High	High	High	High	High	High
P82987	ADAMTS-like protein 3 OS=Homo sapiens OX=9606 GN=ADAMTSL3 PE=1 SV=4	0.001	5.145	1	1	4	0	1	1	188.6	23	2.37	1	1	0.723	-0.47	116.1	83.9	17.38	8.76	101.3	115.2	142.2	85.6	83.3	72.4	High	High	High	High	High	High
P52799	Ephrin-B2 OS=Homo sapiens OX=9606 GN=EFNB2 PE=1 SV=1	0	7.005	5	2	8	2	2	1	36.9	37	5.08	2	2	0.642	-0.64	121.8	78.2	20.32	6.49	105.5	116	153.8	80	74.5	70.3	High	High	High	High	High	High
Q8NBJ7	Inactive C-alpha-formylglycine-generating enzyme 2 OS=Homo sapiens OX=9606 GN=SUMF2 PE=1 SV=2	0.001	5.605	7	2	4	0	2	1	33.8	24	5.35	2	2	0.642	-0.64	121.8	78.2	17.03	9.87	130.7	95.2	129.6	72.8	88.6	83.1	High	High	High	High	High	High
Q9H0C8	Integrin-linked kinase-associated serine/threonine phosphatase 2C OS=Homo sapiens OX=9606 GN=ILKAP PE=1 SV=1	0	25.653	18	7	28	7	7	1	42.9	122	21.67	7	7	1.169	0.23	92.2	107.8	5.71	11.34	82.6	91.7	91	106.4	102.3	126	High	High	High	High	High	High
P51397	Death-associated protein 1 OS=Homo sapiens OX=9606 GN=DAP PE=1 SV=3	0	26.404	27	4	95	4	4	1	11.2	698	87.63	4	4	0.818	-0.29	110	90	9.01	9.03	109.6	118.6	99	99.8	89.6	83.5	High	High	High	High	High	High
O95336	6-phosphogluconolactonase OS=Homo sapiens OX=9606 GN=PGLS PE=1 SV=2	0	31.358	21	4	33	4	4	1	27.5	137	28.07	4	4	1.072	0.1	96.5	103.5	5.23	4.64	96.2	89.7	99.5	103.1	110.3	101.1	High	High	High	High	High	High
Q9NX58	Cell growth-regulating nucleolar protein OS=Homo sapiens OX=9606 GN=LYAR PE=1 SV=2	0	31.857	14	7	31	7	7	1	43.6	84	16.89	7	4	1.271	0.35	88.1	111.9	19.29	4.11	98.4	89.1	66.6	112	120.7	113.2	High	High	High	High	High	High
O60927	E3 ubiquitin-protein ligase PPP1R11 OS=Homo sapiens OX=9606 GN=PPP1R11 PE=1 SV=1	0.003	4.314	6	1	6	1	1	1	13.9	15	2	1	1	0.787	-0.35	111.9	88.1	14.92	4.36	105.9	136.9	107.6	84.7	79.1	85.9	High	High	High	High	High	High
P31151	Protein S100-A7 OS=Homo sapiens OX=9606 GN=S100A7 PE=1 SV=4	0.001	4.559	11	1	4	1	1	1	11.5	35	0	1	1	0.725	-0.46	116	84	16.22	9.51	97	119.4	134.7	86.5	73.9	88.5	High	High	High	High	High	High
Q32P41	tRNA (guanine(37)-N1)-methyltransferase OS=Homo sapiens OX=9606 GN=TRMT5 PE=1 SV=2	0.003	4.063	4	2	4	2	2	1	58.2	16	1.89	2	2	1.277	0.35	87.8	112.2	17.08	6.49	72.5	102.2	86.4	121.2	107.3	110.4	High	High	High	High	High	High
P14625	Endoplasmin OS=Homo sapiens OX=9606 GN=HSP90B1 PE=1 SV=1	0	113.134	29	22	87	17	21	1	92.4	464	55.91	21	21	1.081	0.11	96.1	103.9	5.36	4.99	98.1	89.1	97.7	99.5	105.6	109.9	High	High	High	High	High	High
O15527	N-glycosylase/DNA lyase OS=Homo sapiens OX=9606 GN=OGG1 PE=1 SV=2	0.03	1.686	2	1	2	0	1	1	38.8	0	1.84	1	1	1.28	0.36	87.7	112.3	2.2	9.81	91.9	88	89.2	114.2	118.6	98.1	High	High	High	High	High	High
Q12849	G-rich sequence factor 1 OS=Homo sapiens OX=9606 GN=GRSF1 PE=1 SV=3	0.021	2.047	2	1	2	0	1	1	53.1	20	1.91	1	1	1.187	0.25	91.5	108.5	1.93	7.12	93.9	94	90.9	111.5	98.3	111.5	High	High	High	High	High	High
P10619	Lysosomal protective protein OS=Homo sapiens OX=9606 GN=CTSA PE=1 SV=2	0.007	3.849	2	1	3	0	1	1	54.4	28	2.16	1	1	0.814	-0.3	110.3	89.7	10.17	21.83	105.9	112.6	128.9	97.7	91.7	63.3	High	High	High	High	High	High
P36551	Oxygen-dependent coproporphyrinogen-III oxidase, mitochondrial OS=Homo sapiens OX=9606 GN=CPOX PE=1 SV=3	0	19.837	10	4	20	4	4	1	50.1	92	8.98	4	4	0.778	-0.36	112.5	87.5	13.13	9.9	97.2	126.7	114.1	95.2	88.8	78.1	High	High	High	High	High	High
Q8N4J0	Carnosine N-methyltransferase OS=Homo sapiens OX=9606 GN=CARNMT1 PE=1 SV=1	0.009	3.359	3	1	4	1	1	1	47.2	25	2.05	1	1	1.34	0.42	85.5	114.5	13.03	15.53	93.5	72.3	88.4	131.3	118.5	95.9	High	High	High	High	High	High
P43251	Biotinidase OS=Homo sapiens OX=9606 GN=BTD PE=1 SV=2	0.014	2.705	2	1	4	0	1	1	61.1	22	2.2	1	1	0.686	-0.54	118.7	81.3	19.94	11.58	118.9	98.3	146.4	81.5	68.6	86.3	High	High	High	High	High	High
Q96AY3	Peptidyl-prolyl cis-trans isomerase FKBP10 OS=Homo sapiens OX=9606 GN=FKBP10 PE=1 SV=1	0.001	4.534	3	2	3	1	1	1	64.2	14	0	2	1	0.384	-1.38	144.5	55.5	20.23	49.96	157.1	104.4	129.4	49.7	49.4	109.9	High	High	High	High	High	High
Q86SF2	N-acetylgalactosaminyltransferase 7 OS=Homo sapiens OX=9606 GN=GALNT7 PE=1 SV=1	0	48.056	11	7	38	7	7	1	75.3	179	29.47	7	7	0.658	-0.6	120.6	79.4	14.78	1.9	125.8	96.6	127	82.5	85.4	82.8	High	High	High	High	High	High
Q9H098	Protein FAM107B OS=Homo sapiens OX=9606 GN=FAM107B PE=1 SV=1	0	20.831	47	5	19	1	5	1	15.5	81	11.33	5	3	0.782	-0.35	112.2	87.8	13.17	2.62	111.5	130.3	100.6	83.3	87.2	87.2	High	High	High	High	High	High	Acetyl [N-Term]
Q8TBC4	NEDD8-activating enzyme E1 catalytic subunit OS=Homo sapiens OX=9606 GN=UBA3 PE=1 SV=2	0	17.353	9	3	13	0	3	1	51.8	66	5.88	3	3	1.314	0.39	86.4	113.6	12.35	2.59	84.9	82.3	102.7	106.8	111.8	111.6	High	High	High	High	High	High
Q5JS54	Proteasome assembly chaperone 4 OS=Homo sapiens OX=9606 GN=PSMG4 PE=1 SV=2	0.011	3.092	7	1	2	0	1	1	13.8	26	2.21	1	1	1.966	0.98	67.4	132.6	16.5	28.18	72.5	73.7	54	142.6	165.3	91.9	High	High	High	High	High	High
P06746	DNA polymerase beta OS=Homo sapiens OX=9606 GN=POLB PE=1 SV=3	0	8.529	6	2	8	2	2	1	38.2	30	5.6	2	2	1.313	0.39	86.5	113.5	28.91	15.87	86.8	98.5	54	113.9	105.1	141.6	High	High	High	High	High	High
Q96AB6	Protein N-terminal asparagine amidohydrolase OS=Homo sapiens OX=9606 GN=NTAN1 PE=1 SV=3	0	15.813	11	3	5	3	3	1	34.7	62	6.21	3	2	1.141	0.19	93.4	106.6	6.93	2.65	88.8	101.6	92.8	108.2	102.6	105.9	High	High	High	High	High	High
Q9BPZ3	Polyadenylate-binding protein-interacting protein 2 OS=Homo sapiens OX=9606 GN=PAIP2 PE=1 SV=1	0.026	1.875	6	1	8	1	1	1	15	20	3.71	1	1	0.659	-0.6	120.5	79.5	15.48	11.85	94.4	123.5	126.5	96.6	77.5	81.4	High	High	High	High	High	High
P55290	Cadherin-13 OS=Homo sapiens OX=9606 GN=CDH13 PE=1 SV=1	0	35.434	7	4	28	0	4	1	78.2	165	18.81	4	4	0.564	-0.83	127.9	72.1	27.45	2.45	115.1	112.4	177.9	64.9	66.5	63.3	High	High	High	High	High	High
Q02083	N-acylethanolamine-hydrolyzing acid amidase OS=Homo sapiens OX=9606 GN=NAAA PE=1 SV=3	0.009	3.182	4	1	2	0	1	1	40	20	2.46	1	1	1.615	0.69	76.5	123.5	26.6	15.2	105.6	64.9	72.7	101.6	117.5	137.7	High	High	High	High	High	High
P14324	Farnesyl pyrophosphate synthase OS=Homo sapiens OX=9606 GN=FDPS PE=1 SV=4	0	9.757	3	1	12	0	1	1	48.2	86	7.76	1	1	1.267	0.34	88.2	111.8	14.47	20.68	84.4	65.9	86.7	106.9	106.3	149.9	High	High	High	High	High	High
P02794	Ferritin heavy chain OS=Homo sapiens OX=9606 GN=FTH1 PE=1 SV=2	0	8.108	15	3	10	3	3	1	21.2	27	5.47	3	3	0.779	-0.36	112.4	87.6	1.47	11.22	109.6	110.8	107.6	85.4	84.2	102.4	High	High	High	High	High	High
Q6UX04	Spliceosome-associated protein CWC27 homolog OS=Homo sapiens OX=9606 GN=CWC27 PE=1 SV=1	0	15.808	9	4	21	0	4	1	53.8	53	4.33	4	3	1.049	0.07	97.6	102.4	1.65	3.21	98.7	95.5	97.5	99.7	102.3	106.3	High	High	High	High	High	High	Acetyl [N-Term]
P46937	Transcriptional coactivator YAP1 OS=Homo sapiens OX=9606 GN=YAP1 PE=1 SV=2	0	15.351	8	3	14	0	3	1	54.4	35	11.55	3	3	0.754	-0.41	114	86	13.04	7.46	118.7	122.5	95.5	93.3	80.5	89.5	High	High	High	High	High	High
Q7Z4H3	HD domain-containing protein 2 OS=Homo sapiens OX=9606 GN=HDDC2 PE=1 SV=1	0	7.009	5	1	2	0	1	1	23.4	53	2.48	1	1	1.268	0.34	88.2	111.8	12.85	5.71	88.7	79.7	102.8	113.9	102.4	112.5	High	High	High	High	High	High
Q14691	DNA replication complex GINS protein PSF1 OS=Homo sapiens OX=9606 GN=GINS1 PE=1 SV=1	0	7.486	11	2	6	2	2	1	23	36	5.5	2	2	1.215	0.28	90.3	109.7	9.57	11.89	96.7	91	79.9	110.5	124.1	97.8	High	High	High	High	High	High
Q7LBC6	Lysine-specific demethylase 3B OS=Homo sapiens OX=9606 GN=KDM3B PE=1 SV=2	0	6.234	2	2	8	2	2	1	191.5	31	4.69	2	2	1.061	0.09	97	103	4.9	3.92	97.6	90.6	99.5	103.6	108.4	100.3	High	High	High	High	High	High
Q9BYT8	Neurolysin, mitochondrial OS=Homo sapiens OX=9606 GN=NLN PE=1 SV=1	0	32.553	11	7	36	7	7	1	80.6	115	19.12	7	6	0.94	-0.09	103.1	96.9	2.82	5.39	107.6	102.5	102.6	96.4	90.3	100.6	High	High	High	High	High	High
P04731	Metallothionein-1A OS=Homo sapiens OX=9606 GN=MT1A PE=1 SV=2	0.007	3.812	33	1	2	1	1	1	6.1	20		1		0.636	-0.65	122.2	77.8	22.96	11.78	119.2	98.9	155.3	66.5	84.3	75.9	High	High	High	High	High	High	Acetyl [N-Term]
Q13591	Semaphorin-5A OS=Homo sapiens OX=9606 GN=SEMA5A PE=1 SV=3	0.015	2.51	1	1	2	1	1	1	120.5	14	1.77	1	1	0.633	-0.66	122.5	77.5	23.1	14.39	104.2	111	156.9	69	70.3	88.6	High	High	High	High	High	High
O43294	Transforming growth factor beta-1-induced transcript 1 protein OS=Homo sapiens OX=9606 GN=TGFB1I1 PE=1 SV=2	0.03	1.679	5	1	3	1	1	1	49.8	0		1		0.744	-0.43	114.7	85.3	11.73	2.98	96.5	117.8	120.2	87.6	86.4	91.5	High	High	High	High	High	High	Acetyl [N-Term]
P49356	Protein farnesyltransferase subunit beta OS=Homo sapiens OX=9606 GN=FNTB PE=1 SV=1	0.001	5.472	4	2	6	0	2	1	48.7	19	1.85	2	2	1.107	0.15	94.9	105.1	3.88	6.22	91.8	98.8	93.4	103.4	99.9	112.6	High	High	High	High	High	High
Q9BY42	Protein RTF2 homolog OS=Homo sapiens OX=9606 GN=RTFDC1 PE=1 SV=3	0	16.966	11	3	14	3	3	1	33.9	62	5.23	3	3	1.185	0.24	91.6	108.4	5.6	9.83	88.6	97.3	88.2	120.6	100.2	105	High	High	High	High	High	High
Q8TBF4	Zinc finger CCHC-type and RNA-binding motif-containing protein 1 OS=Homo sapiens OX=9606 GN=ZCRB1 PE=1 SV=2	0	8.007	12	2	6	2	2	1	24.6	48	2.92	2	1	1.949	0.96	67.8	132.2	23.81	30.02	53.8	63.8	85.3	124.5	97.2	175.5	High	High	High	High	High	High	Acetyl [N-Term]
Q8WUM4	Programmed cell death 6-interacting protein OS=Homo sapiens OX=9606 GN=PDCD6IP PE=1 SV=1	0	87.708	20	16	64	0	16	1	96	408	52.31	16	16	1.193	0.25	91.2	108.8	4.17	7.32	92.4	90.7	98.2	111.3	110.2	97.3	High	High	High	High	High	High
O43155	Leucine-rich repeat transmembrane protein FLRT2 OS=Homo sapiens OX=9606 GN=FLRT2 PE=1 SV=1	0	11.446	5	3	7	3	3	1	74	57	6.63	3	3	0.874	-0.19	106.7	93.3	8.64	0.78	105.3	100.8	118.8	92.1	90.9	92.1	High	High	High	High	High	High
P00441	Superoxide dismutase [Cu-Zn] OS=Homo sapiens OX=9606 GN=SOD1 PE=1 SV=2	0	13.902	18	3	23	3	3	1	15.9	149	16.27	3	3	0.682	-0.55	118.9	81.1	15	2.92	95.2	126.2	123.7	87.7	84.4	82.8	High	High	High	High	High	High
P15586	N-acetylglucosamine-6-sulfatase OS=Homo sapiens OX=9606 GN=GNS PE=1 SV=3	0	13.536	7	4	14	0	4	1	62	20	9.26	4	4	0.865	-0.21	107.3	92.7	10.31	7.07	120.9	98.7	107.1	92.6	84	96.6	High	High	High	High	High	High
Q9Y6A4	Cilia- and flagella-associated protein 20 OS=Homo sapiens OX=9606 GN=CFAP20 PE=1 SV=1	0	9.228	10	2	10	2	2	1	22.8	56	7.2	2	2	1.558	0.64	78.2	121.8	13.02	18.34	73.3	94.7	81.1	132	126.4	92.4	High	High	High	High	High	High
Q01469	Fatty acid-binding protein 5 OS=Homo sapiens OX=9606 GN=FABP5 PE=1 SV=3	0	6.008	7	2	6	2	2	1	15.2	38	4.01	2	2	1.172	0.23	92.1	107.9	6.45	11.88	84.7	88.2	96	102.3	103.3	125.5	High	High	High	High	High	High
P17676	CCAAT/enhancer-binding protein beta OS=Homo sapiens OX=9606 GN=CEBPB PE=1 SV=2	0.002	4.455	3	1	4	0	1	1	36.1	32	2.36	1	1	1.092	0.13	95.6	104.4	6.17	6.64	93.4	88.9	100.4	101.5	102	113.9	High	High	High	High	High	High
O60476	Mannosyl-oligosaccharide 1,2-alpha-mannosidase IB OS=Homo sapiens OX=9606 GN=MAN1A2 PE=1 SV=1	0	12.412	7	4	10	3	3	1	73	0	5.18	4	4	0.865	-0.21	107.2	92.8	9.31	4.79	98.1	107.6	118.2	93	87.2	95.9	High	High	High	High	High	High
Q9NPR2	Semaphorin-4B OS=Homo sapiens OX=9606 GN=SEMA4B PE=1 SV=3	0.009	3.194	1	1	3	0	1	1	92.1	0	0	1	1	0.666	-0.59	120	80	31.87	25.49	107	112	183.4	76.5	74.6	46.5	High	High	High	High	High	High
P19320	Vascular cell adhesion protein 1 OS=Homo sapiens OX=9606 GN=VCAM1 PE=1 SV=1	0.009	3.188	2	1	4	0	1	1	81.2	24	2.21	1	1	0.445	-1.17	138.4	61.6	30.59	15.92	142.9	89.2	169.7	56.9	63.7	77.5	High	High	High	High	High	High
O43684	Mitotic checkpoint protein BUB3 OS=Homo sapiens OX=9606 GN=BUB3 PE=1 SV=1	0	90.39	40	12	58	0	12	1	37.1	446	57.23	12	12	0.855	-0.23	107.8	92.2	6.68	3.84	108.3	110.7	97.5	98.7	92.3	92.5	High	High	High	High	High	High
Q9NP60	X-linked interleukin-1 receptor accessory protein-like 2 OS=Homo sapiens OX=9606 GN=IL1RAPL2 PE=2 SV=1	0.028	1.733	1	1	1	0	1	1	78.6	0		1		1.16	0.21	92.6	107.4	9.71	1.65	83.5	101.5	92.6	105.7	109.3	107.4	High	High	High	High	High	High
Q14739	Lamin-B receptor OS=Homo sapiens OX=9606 GN=LBR PE=1 SV=2	0	5.919	2	2	6	2	2	1	70.7	0	2.37	1	2	1.101	0.14	95.2	104.8	9.84	5.74	96.3	99.8	82.5	101.6	106.1	113.7	High	High	High	High	High	High
Q8NHP8	Putative phospholipase B-like 2 OS=Homo sapiens OX=9606 GN=PLBD2 PE=1 SV=2	0	6.97	3	2	4	0	2	1	65.4	26	4.67	2	2	1.25	0.32	88.9	111.1	15.09	1.04	89.2	75	101.8	110.2	112.5	111.4	High	High	High	High	High	High
Q9Y5A6	Zinc finger and SCAN domain-containing protein 21 OS=Homo sapiens OX=9606 GN=ZSCAN21 PE=1 SV=2	0.003	4.251	4	2	6	1	2	1	53.6	0	1.61	2	2	1.442	0.53	81.9	118.1	8.5	22.37	84.9	78	71.6	112.6	100.4	152.5	High	High	High	High	High	High
P48507	Glutamate--cysteine ligase regulatory subunit OS=Homo sapiens OX=9606 GN=GCLM PE=1 SV=1	0	26.529	15	4	31	0	4	1	30.7	109	8.53	4	4	1.376	0.46	84.2	115.8	4.09	15.68	88.6	81.7	86.1	118.4	130.3	95	High	High	High	High	High	High
P55145	Mesencephalic astrocyte-derived neurotrophic factor OS=Homo sapiens OX=9606 GN=MANF PE=1 SV=3	0	63.632	35	8	115	8	8	1	20.7	411	75.06	8	8	0.842	-0.25	108.6	91.4	9.58	7.38	112.2	115.3	96.1	97.4	94.5	84.5	High	High	High	High	High	High
Q15599	Na(+)/H(+) exchange regulatory cofactor NHE-RF2 OS=Homo sapiens OX=9606 GN=SLC9A3R2 PE=1 SV=2	0	8.298	4	1	4	0	1	1	37.4	45	5.24	1	1	0.731	-0.45	115.6	84.4	9.13	36.09	133.4	120.5	111.3	88.1	100.3	46.4	High	High	High	High	High	High
P62829	60S ribosomal protein L23 OS=Homo sapiens OX=9606 GN=RPL23 PE=1 SV=1	0.001	5.06	7	1	4	1	1	1	14.9	47	2.33	1	1	0.677	-0.56	119.2	80.8	20.45	10.2	115	145.2	97	77.9	74.7	90.3	High	High	High	High	High	High
Q4G148	Glucoside xylosyltransferase 1 OS=Homo sapiens OX=9606 GN=GXYLT1 PE=1 SV=2	0.002	4.495	3	1	2	0	1	1	50.5	21	2.28	1	1	0.668	-0.58	119.9	80.1	21.61	13.06	144.5	92.9	122.4	68.9	89.6	81.7	High	High	High	High	High	High
P21810	Biglycan OS=Homo sapiens OX=9606 GN=BGN PE=1 SV=2	0.003	4.216	5	2	3	2	2	1	41.6	23	2.1	2	1	0.853	-0.23	107.9	92.1	5.73	19.1	119.9	107.3	110.8	94.5	99.2	68.3	High	High	High	High	High	High
P26885	Peptidyl-prolyl cis-trans isomerase FKBP2 OS=Homo sapiens OX=9606 GN=FKBP2 PE=1 SV=2	0	30.556	26	3	46	3	3	1	15.6	211	23.46	3	3	0.811	-0.3	110.4	89.6	10.51	6.73	114.3	115.9	95.4	92.7	96.9	84.8	High	High	High	High	High	High
Q16775	Hydroxyacylglutathione hydrolase, mitochondrial OS=Homo sapiens OX=9606 GN=HAGH PE=1 SV=2	0	22.166	10	3	23	0	3	1	33.8	86	13.44	3	3	0.736	-0.44	115.2	84.8	6.43	18.89	108	108.6	120.8	79.9	76.2	106.5	High	High	High	High	High	High
Q9NVD7	Alpha-parvin OS=Homo sapiens OX=9606 GN=PARVA PE=1 SV=1	0	27.171	20	6	22	3	4	1	42.2	148	15.95	6	6	1.141	0.19	93.4	106.6	3.54	7.38	96.1	90.3	95.9	111.3	109.5	96.9	High	High	High	High	High	High
O00468	Agrin OS=Homo sapiens OX=9606 GN=AGRN PE=1 SV=5	0.001	5.146	1	1	4	0	1	1	217.1	39	2.9	1	1	0.724	-0.47	116	84	11.04	14.13	96.6	115.1	119.7	81.1	83.4	104.1	High	High	High	High	High	High
Q96J84	Kin of IRRE-like protein 1 OS=Homo sapiens OX=9606 GN=KIRREL1 PE=1 SV=2	0	14.285	4	2	6	0	2	1	83.5	71	7.79	2	2	0.733	-0.45	115.4	84.6	14.43	7.21	93.4	120.5	122.2	81.5	88.3	94.1	High	High	High	High	High	High
P51148	Ras-related protein Rab-5C OS=Homo sapiens OX=9606 GN=RAB5C PE=1 SV=2	0	33.49	21	4	20	0	1	1	23.5	144	21.19	4	4	1.563	0.64	78	122	11.47	20.18	72.4	91.2	83.6	130.7	131.9	90.2	High	High	High	High	High	High
P43304	Glycerol-3-phosphate dehydrogenase, mitochondrial OS=Homo sapiens OX=9606 GN=GPD2 PE=1 SV=3	0.009	3.338	1	1	2	0	1	1	80.8	21	1.7	1	1	1.091	0.13	95.7	104.3	9.49	7.03	83	99.1	97.3	106.1	114.8	99.8	High	High	High	High	High	High
Q04721	Neurogenic locus notch homolog protein 2 OS=Homo sapiens OX=9606 GN=NOTCH2 PE=1 SV=3	0.001	4.519	1	1	4	1	1	1	265.2	25	2.25	1	1	0.715	-0.48	116.6	83.4	21.49	15.4	105.6	102.2	147.9	75.6	72.9	95.8	High	High	High	High	High	High
Q8N8R5	UPF0565 protein C2orf69 OS=Homo sapiens OX=9606 GN=C2orf69 PE=1 SV=1	0.008	3.57	2	1	4	1	1	1	43.4	28	0	1	1	1.237	0.31	89.4	110.6	2.12	13.4	89.8	88.9	86.2	110	97.7	127.5	High	High	High	High	High	High
O14908	PDZ domain-containing protein GIPC1 OS=Homo sapiens OX=9606 GN=GIPC1 PE=1 SV=2	0	33.726	18	6	18	1	6	1	36	151	19.91	6	6	1.252	0.32	88.8	111.2	1.99	9.99	90.1	91.2	93.6	115.1	114.1	95.9	High	High	High	High	High	High
Q9UN71	Protocadherin gamma-B4 OS=Homo sapiens OX=9606 GN=PCDHGB4 PE=2 SV=1	0.001	4.557	1	1	2	0	1	1	99.9	27	3	1	1	0.683	-0.55	118.9	81.1	5.53	21.37	119.8	107.2	113.8	73.9	77.7	107.6	High	High	High	High	High	High
Q12974	Protein tyrosine phosphatase type IVA 2 OS=Homo sapiens OX=9606 GN=PTP4A2 PE=1 SV=1	0	10.841	16	3	8	0	3	1	19.1	49	4.99	3	3	1.292	0.37	87.2	112.8	7.8	11.99	86	98.7	87	112.5	120.7	95	High	High	High	High	High	High
P62633	Cellular nucleic acid-binding protein OS=Homo sapiens OX=9606 GN=CNBP PE=1 SV=1	0	106.829	68	14	109	0	1	1	19.5	538	82.27	14	11	0.663	-0.59	120.2	79.8	18.43	5.4	130.5	126.1	91.5	88.6	83.7	79.6	High	High	High	High	High	High	Acetyl [N-Term]
O43852	Calumenin OS=Homo sapiens OX=9606 GN=CALU PE=1 SV=2	0	44.064	25	7	44	0	7	1	37.1	211	32.82	7	7	0.861	-0.22	107.4	92.6	8.65	4.11	106.7	115.8	97.3	97.7	91.9	90.5	High	High	High	High	High	High
P51965	Ubiquitin-conjugating enzyme E2 E1 OS=Homo sapiens OX=9606 GN=UBE2E1 PE=1 SV=1	0	22.772	19	3	22	0	1	1	21.4	136	13.76	3	3	0.849	-0.24	108.2	91.8	11.85	10.63	120.6	112.5	95.2	79.5	95.6	96.7	High	High	High	High	High	High
Q96NY9	Crossover junction endonuclease MUS81 OS=Homo sapiens OX=9606 GN=MUS81 PE=1 SV=3	0.041	1.479	1	1	2	1	1	1	61.1	0	1.69	1	1	1.348	0.43	85.2	114.8	8.63	21.07	84.5	74.1	87.7	114	95.2	144.5	High	High	High	High	High	High
Q96A54	Adiponectin receptor protein 1 OS=Homo sapiens OX=9606 GN=ADIPOR1 PE=1 SV=1	0	6.44	5	1	2	1	1	1	42.6	33	2.34	1	1	1.147	0.2	93.2	106.8	11	4.61	102.7	93.8	82.3	107.5	102	111.8	High	High	High	High	High	High
P17936	Insulin-like growth factor-binding protein 3 OS=Homo sapiens OX=9606 GN=IGFBP3 PE=1 SV=2	0.008	3.537	3	1	2	0	1	1	31.7	24	2.01	1	1	0.693	-0.53	118.1	81.9	22.85	2.41	114.4	150.4	96.4	81.6	77.8	79.4	High	High	High	High	High	High
P62979	Ubiquitin-40S ribosomal protein S27a OS=Homo sapiens OX=9606 GN=RPS27A PE=1 SV=2	0	83.117	51	9	548	1	9	1	18	2556	458.77	9	9	1.039	0.05	98.1	101.9	3.96	1.59	99.9	99.2	92.9	104.1	100.9	103	High	High	High	High	High	High	Acetyl [N-Term]
Q96HA8	Protein N-terminal glutamine amidohydrolase OS=Homo sapiens OX=9606 GN=WDYHV1 PE=1 SV=2	0.017	2.466	3	1	4	1	1	1	23.7	22	1.86	1	1	0.975	-0.04	101.3	98.7	4.11	4.36	108.2	100.2	101.7	91.8	99.1	99.1	High	High	High	High	High	High
O43847	Nardilysin OS=Homo sapiens OX=9606 GN=NRDC PE=1 SV=2	0	18.727	3	4	17	0	4	1	131.5	71	10.54	4	4	1.257	0.33	88.6	111.4	10.65	9.05	103.5	88.1	85.3	110.8	115.5	96.8	High	High	High	High	High	High
Q9NTZ6	RNA-binding protein 12 OS=Homo sapiens OX=9606 GN=RBM12 PE=1 SV=1	0	39.043	9	8	43	8	8	1	97.3	173	20.45	8	8	1.164	0.22	92.4	107.6	4.95	8.3	98.1	95	88.9	111.5	110.6	95.8	High	High	High	High	High	High
P83881	60S ribosomal protein L36a OS=Homo sapiens OX=9606 GN=RPL36A PE=1 SV=2	0	10.732	24	3	14	1	3	1	12.4	76	10.39	3	3	0.792	-0.34	111.6	88.4	21.62	10.93	102.4	146.7	103.1	81.7	74	92	High	High	High	High	High	High
Q9Y2Y0	ADP-ribosylation factor-like protein 2-binding protein OS=Homo sapiens OX=9606 GN=ARL2BP PE=1 SV=1	0	8.293	13	2	4	0	2	1	18.8	46	1.92	2	2	1.443	0.53	81.9	118.1	10.1	18.36	87.5	76.4	93.5	126.2	126.4	90	High	High	High	High	High	High
Q13542	Eukaryotic translation initiation factor 4E-binding protein 2 OS=Homo sapiens OX=9606 GN=EIF4EBP2 PE=1 SV=1	0	13.562	13	1	8	1	1	1	12.9	48	4.84	1	1	0.792	-0.34	111.6	88.4	6.19	29.7	111.2	125	114.4	103.2	90.6	55.6	High	High	High	High	High	High
Q5SRE7	Phytanoyl-CoA dioxygenase domain-containing protein 1 OS=Homo sapiens OX=9606 GN=PHYHD1 PE=1 SV=2	0	9.206	8	2	6	0	2	1	32.4	35	4.85	2	2	1.276	0.35	87.9	112.1	3.65	13.82	89.3	92.7	86.2	124	113.9	93.9	High	High	High	High	High	High
Q9BTL3	RNMT-activating mRNA cap methyltransferase subunit OS=Homo sapiens OX=9606 GN=RAMMET PE=1 SV=1	0	8.652	19	2	12	2	2	1	14.4	32	11.84	2	2	1.285	0.36	87.5	112.5	11.23	18.82	80.6	96.8	79.8	103.5	100.3	139.1	High	High	High	High	High	High
P0DPB5	Protein POLR1D, isoform 2 OS=Homo sapiens OX=9606 GN=POLR1D PE=1 SV=1	0.001	5.388	6	1	11	1	1	1	14.3	34	4.58	1	1	1.162	0.22	92.5	107.5	12.21	4.6	103.1	93.9	80.6	101.9	109.1	111.4	High	High	High	High	High	High
P56277	Cx9C motif-containing protein 4 OS=Homo sapiens OX=9606 GN=CMC4 PE=1 SV=1	0.001	5.315	15	2	6	2	2	1	7.7	22	1.83	2	2	1.063	0.09	96.9	103.1	1.32	3.56	99	96.5	97.1	105.6	103.3	98.4	High	High	High	High	High	High
P37235	Hippocalcin-like protein 1 OS=Homo sapiens OX=9606 GN=HPCAL1 PE=1 SV=3	0	16.408	29	5	15	2	5	1	22.3	64	7.2	5	5	0.967	-0.05	101.7	98.3	5.51	5.35	110.8	100.8	100.9	99.9	97.6	90.1	High	High	High	High	High	High
O14618	Copper chaperone for superoxide dismutase OS=Homo sapiens OX=9606 GN=CCS PE=1 SV=1	0	7.508	9	3	6	3	3	1	29	24	3.47	3	3	0.953	-0.07	102.4	97.6	3.67	6.03	100.2	107.8	103.7	100.1	98.8	89.5	High	High	High	High	High	High
Q9Y6C2	EMILIN-1 OS=Homo sapiens OX=9606 GN=EMILIN1 PE=1 SV=3	0.026	1.846	1	1	1	0	1	1	106.6	0		1		0.761	-0.39	113.6	86.4	23.44	0.34	151.8	101	105.9	80.6	80.1	80.6	High	High	High	High	High	High
P49767	Vascular endothelial growth factor C OS=Homo sapiens OX=9606 GN=VEGFC PE=1 SV=1	0	13.99	7	3	10	3	3	1	46.9	41	2.19	3	3	0.718	-0.48	116.4	83.6	6.67	19.61	116.4	115.1	102.9	82.6	74.9	108.1	High	High	High	High	High	High
Q9NX62	Inositol monophosphatase 3 OS=Homo sapiens OX=9606 GN=IMPAD1 PE=1 SV=1	0	6.662	5	2	8	2	2	1	38.7	28	5.35	2	2	0.693	-0.53	118.1	81.9	23.4	5.13	147.8	92.1	117.7	81.6	84.4	76.3	High	High	High	High	High	High
P30530	Tyrosine-protein kinase receptor UFO OS=Homo sapiens OX=9606 GN=AXL PE=1 SV=4	0	6.023	1	1	4	0	1	1	98.3	38	0	1	1	0.392	-1.35	143.6	56.4	44.14	25.45	211	131.2	86.5	51.5	46.3	73.6	High	High	High	High	High	High
Q08AG7	Mitotic-spindle organizing protein 1 OS=Homo sapiens OX=9606 GN=MZT1 PE=1 SV=2	0	9.588	20	1	4	1	1	1	8.5	56	2.23	1	1	1.192	0.25	91.2	108.8	14.08	11.86	97.7	75.6	97.5	94.7	116.3	118.1	High	High	High	High	High	High
Q9H741	UPF0454 protein C12orf49 OS=Homo sapiens OX=9606 GN=C12orf49 PE=1 SV=1	0.001	4.634	9	1	2	1	1	1	23.6	16	3.07	1	1	0.571	-0.81	127.3	72.7	29.48	17.15	161.8	122.3	88.6	69.9	66.8	90.7	High	High	High	High	High	High
P09012	U1 small nuclear ribonucleoprotein A OS=Homo sapiens OX=9606 GN=SNRPA PE=1 SV=3	0	50.502	23	7	40	5	5	1	31.3	286	45.68	7	6	1.339	0.42	85.5	114.5	4.23	14.42	92.8	89.6	85.3	120.1	119.9	92.3	High	High	High	High	High	High
P49411	Elongation factor Tu, mitochondrial OS=Homo sapiens OX=9606 GN=TUFM PE=1 SV=2	0	12.899	9	4	8	4	4	1	49.5	48	8.77	4	4	1.695	0.76	74.2	125.8	9.84	25.86	72.4	87.8	77.8	131.9	144.6	85.4	High	High	High	High	High	High
Q96HS1	Serine/threonine-protein phosphatase PGAM5, mitochondrial OS=Homo sapiens OX=9606 GN=PGAM5 PE=1 SV=2	0	6.746	9	3	5	0	3	1	32	24	1.79	3	2	1.181	0.24	91.7	108.3	6.86	10.75	97.3	94.9	85.4	116	112.1	94.3	High	High	High	High	High	High
P63313	Thymosin beta-10 OS=Homo sapiens OX=9606 GN=TMSB10 PE=1 SV=2	0	16.74	48	2	62	1	1	1	5	341	1.93	2	1	0.857	-0.22	107.7	92.3	12.95	8.71	101.1	125.4	100.7	86.6	86.1	100.1	High	High	High	High	High	High	Acetyl [N-Term]
P30405	Peptidyl-prolyl cis-trans isomerase F, mitochondrial OS=Homo sapiens OX=9606 GN=PPIF PE=1 SV=1	0	54.599	57	12	93	6	9	1	22	157	39.82	11	12	1.07	0.1	96.6	103.4	6.89	9.17	99.5	94.8	86.7	101.5	99.9	117.5	High	High	High	High	High	High
P24592	Insulin-like growth factor-binding protein 6 OS=Homo sapiens OX=9606 GN=IGFBP6 PE=1 SV=1	0.014	2.631	4	1	2	1	1	1	25.3	14	0	1	1	0.782	-0.36	112.3	87.7	18.1	1.7	94.8	110.9	135.7	87.4	86.7	84.6	High	High	High	High	High	High
Q14331	Protein FRG1 OS=Homo sapiens OX=9606 GN=FRG1 PE=1 SV=1	0	41.494	26	6	40	6	6	1	29.2	201	23.95	6	6	1.076	0.11	96.3	103.7	8.58	1.86	98.1	100.6	85.4	105.6	103.3	107.1	High	High	High	High	High	High
Q9H3K6	BolA-like protein 2 OS=Homo sapiens OX=9606 GN=BOLA2 PE=1 SV=1	0	16.331	30	2	10	0	2	1	10.1	77	17.96	2	2	1.188	0.25	91.4	108.6	13.34	8.81	82.1	87.9	105.6	100.9	104.5	118.9	High	High	High	High	High	High
P62316	Small nuclear ribonucleoprotein Sm D2 OS=Homo sapiens OX=9606 GN=SNRPD2 PE=1 SV=1	0	46.092	62	8	55	1	8	1	13.5	191	30.65	8	8	0.849	-0.24	108.2	91.8	7.26	5.53	109.5	109	96.1	92.5	91.7	101.2	High	High	High	High	High	High
P10599	Thioredoxin OS=Homo sapiens OX=9606 GN=TXN PE=1 SV=3	0	15.524	30	3	54	1	3	1	11.7	223	34.26	3	3	1.284	0.36	87.5	112.5	16.06	6.84	78.2	106.9	87.6	114.2	100.5	112.5	High	High	High	High	High	High
Q9UJC5	SH3 domain-binding glutamic acid-rich-like protein 2 OS=Homo sapiens OX=9606 GN=SH3BGRL2 PE=1 SV=2	0	18.919	38	3	11	3	3	1	12.3	83	7.38	3	3	1.076	0.11	96.3	103.7	7.44	8.91	97.2	98.6	85.9	104.6	97.5	116.2	High	High	High	High	High	High
Q14980	Nuclear mitotic apparatus protein 1 OS=Homo sapiens OX=9606 GN=NUMA1 PE=1 SV=2	0	6.826	1	2	4	0	2	1	238.1	36	2.18	2	2	0.695	-0.52	118	82	22.89	10.95	91.3	114.2	144.5	79.4	76.8	93.8	High	High	High	High	High	High
P04181	Ornithine aminotransferase, mitochondrial OS=Homo sapiens OX=9606 GN=OAT PE=1 SV=1	0	24.399	11	3	14	2	3	1	48.5	80	12.45	3	3	0.827	-0.27	109.5	90.5	17.93	2.48	105.7	97.5	136	84.5	88.7	87.4	High	High	High	High	High	High
Q8NFP9	Neurobeachin OS=Homo sapiens OX=9606 GN=NBEA PE=1 SV=3	0.041	1.465	1	1	2	0	1	1	327.6	0	0	1	1	0.652	-0.62	121.1	78.9	32.07	11.15	88.8	119.3	168.6	65	77.8	80.5	High	High	High	High	High	High
Q9Y6G5	COMM domain-containing protein 10 OS=Homo sapiens OX=9606 GN=COMMD10 PE=1 SV=1	0.026	1.807	4	1	4	1	1	1	23	17	0	1	1	1.14	0.19	93.4	106.6	20.18	14.74	92.1	103	68.3	131.1	100.5	105	High	High	High	High	High	High
Q4G0W2	Dual specificity phosphatase 28 OS=Homo sapiens OX=9606 GN=DUSP28 PE=1 SV=1	0.034	1.563	5	1	2	1	1	1	18.3	0	0	1	1	1.194	0.26	91.1	108.9	18.79	11.17	71.2	92.5	104.3	98.4	110.5	123.1	High	High	High	High	High	High
Q7L9L4	MOB kinase activator 1B OS=Homo sapiens OX=9606 GN=MOB1B PE=1 SV=3	0	36.33	29	6	37	0	6	1	25.1	120	15.36	6	6	1.658	0.73	75.2	124.8	1.84	25.4	79.2	80.8	82.2	134	139.4	84.4	High	High	High	High	High	High
Q13895	Bystin OS=Homo sapiens OX=9606 GN=BYSL PE=1 SV=3	0	19.158	12	5	12	5	5	1	49.6	81	6.3	5	5	1.381	0.47	84	116	6.79	18.78	90.5	90.2	80.1	126.1	124.5	88.6	High	High	High	High	High	High
O60828	Polyglutamine-binding protein 1 OS=Homo sapiens OX=9606 GN=PQBP1 PE=1 SV=1	0	17.225	20	4	12	0	4	1	30.5	66	14.74	4	4	1.214	0.28	90.3	109.7	12.47	5.01	89.4	105.9	83.6	108.6	101	111.4	High	High	High	High	High	High
O00198	Activator of apoptosis harakiri OS=Homo sapiens OX=9606 GN=HRK PE=1 SV=1	0.02	2.059	10	1	2	1	1	1	9.9	19	0	1	1	0.85	-0.23	108.1	91.9	13.05	10.88	98.8	125.2	102.7	87.3	83.7	102.4	High	High	High	High	High	High
Q9BW91	ADP-ribose pyrophosphatase, mitochondrial OS=Homo sapiens OX=9606 GN=NUDT9 PE=1 SV=1	0	22.712	15	6	29	0	6	1	39.1	126	11.69	6	6	1.043	0.06	97.9	102.1	3.69	1.85	94.4	97.5	101.6	101.7	100.6	104.3	High	High	High	High	High	High
Q96PD2	Discoidin, CUB and LCCL domain-containing protein 2 OS=Homo sapiens OX=9606 GN=DCBLD2 PE=1 SV=1	0.036	1.533	1	1	2	0	1	1	85	13	0	1	1	0.543	-0.88	129.6	70.4	36.43	10.41	134.2	79.9	173.7	62.5	72.9	76.7	High	High	High	High	High	High
Q8IWT0	Protein archease OS=Homo sapiens OX=9606 GN=ZBTB8OS PE=1 SV=2	0	17.439	13	2	10	1	2	1	19.5	114	12.15	2	2	1.055	0.08	97.3	102.7	3.48	4.08	93.7	97.7	100.5	106.7	98.3	103.1	High	High	High	High	High	High
Q9UBS4	DnaJ homolog subfamily B member 11 OS=Homo sapiens OX=9606 GN=DNAJB11 PE=1 SV=1	0	6.142	6	2	4	2	2	1	40.5	16	2.09	2	2	0.686	-0.54	118.6	81.4	20.2	7.29	87.7	130.7	123.6	92.7	84.8	80.4	High	High	High	High	High	High
P27824	Calnexin OS=Homo sapiens OX=9606 GN=CANX PE=1 SV=2	0	27.027	5	5	39	0	5	1	67.5	78	22.86	5	5	0.872	-0.2	106.8	93.2	11.69	2.12	95.7	106.6	120.8	93	90.1	93.8	High	High	High	High	High	High
P05090	Apolipoprotein D OS=Homo sapiens OX=9606 GN=APOD PE=1 SV=1	0.019	2.317	3	1	2	1	1	1	21.3	0	1.95	1	1	0.744	-0.43	114.7	85.3	18.33	4.58	89.2	120.2	128.3	90	89.5	82.8	High	High	High	High	High	High
Q7Z4G1	COMM domain-containing protein 6 OS=Homo sapiens OX=9606 GN=COMMD6 PE=1 SV=1	0.001	5.123	11	1	4	0	1	1	9.6	63	2.07	1	1	1.126	0.17	94.1	105.9	8.29	3.01	92.4	104.3	89.4	104.1	108.1	101.8	High	High	High	High	High	High
Q15417	Calponin-3 OS=Homo sapiens OX=9606 GN=CNN3 PE=1 SV=1	0	108.054	36	9	118	0	8	1	36.4	637	71.12	9	9	1.084	0.12	96	104	9.62	6.86	96.4	102.2	84.4	104.5	99.1	113.4	High	High	High	High	High	High
Q15393	Splicing factor 3B subunit 3 OS=Homo sapiens OX=9606 GN=SF3B3 PE=1 SV=4	0	33.51	9	10	29	2	10	1	135.5	96	12.87	9	10	0.928	-0.11	103.8	96.2	3.32	3.87	98.9	105.7	102.8	95.3	95.4	101.9	High	High	High	High	High	High
Q9P287	BRCA2 and CDKN1A-interacting protein OS=Homo sapiens OX=9606 GN=BCCIP PE=1 SV=1	0.015	2.561	4	1	4	1	1	1	36	18	4.98	1	1	1.976	0.98	67.2	132.8	5.89	34.42	78.1	69.4	74.2	155.3	146.7	76.2	High	High	High	High	High	High
Q86UP2	Kinectin OS=Homo sapiens OX=9606 GN=KTN1 PE=1 SV=1	0	20.78	3	5	17	2	4	1	156.2	71	11.23	4	5	0.887	-0.17	106	94	7.23	3.68	95.8	107.2	110.1	95.1	92.4	99.3	High	High	High	High	High	High
Q13541	Eukaryotic translation initiation factor 4E-binding protein 1 OS=Homo sapiens OX=9606 GN=EIF4EBP1 PE=1 SV=3	0	8.403	11	1	14	1	1	1	12.6	35	0	1	1	1.139	0.19	93.5	106.5	9.31	4.3	92.6	104.6	87.4	109.4	100.4	105.5	High	High	High	High	High	High
P23193	Transcription elongation factor A protein 1 OS=Homo sapiens OX=9606 GN=TCEA1 PE=1 SV=2	0	155.3	47	14	180	3	14	1	33.9	1175	135.92	14	14	1.045	0.06	97.8	102.2	6.92	0.79	99.9	99.9	88.4	103	104.4	104.5	High	High	High	High	High	High
Q14019	Coactosin-like protein OS=Homo sapiens OX=9606 GN=COTL1 PE=1 SV=3	0	12.157	17	3	12	3	3	1	15.9	72	4.46	3	2	1.324	0.4	86.1	113.9	8.38	23.2	80.9	79.7	92.5	94.1	107.1	145.7	High	High	High	High	High	High
Q9BQI0	Allograft inflammatory factor 1-like OS=Homo sapiens OX=9606 GN=AIF1L PE=1 SV=1	0	20.588	17	3	26	0	3	1	17.1	123	16.53	3	3	1.257	0.33	88.6	111.4	12.48	13.23	103.5	89.1	81	112	121.3	93.1	High	High	High	High	High	High
O95631	Netrin-1 OS=Homo sapiens OX=9606 GN=NTN1 PE=1 SV=2	0	9.444	4	2	4	2	2	1	67.7	26	4.6	2	2	0.713	-0.49	116.8	83.2	33.84	4.06	97.1	173.3	103.7	73.9	73.1	78.8	High	High	High	High	High	High
Q13423	NAD(P) transhydrogenase, mitochondrial OS=Homo sapiens OX=9606 GN=NNT PE=1 SV=3	0	14.806	2	1	16	1	1	1	113.8	196	11.48	1	1	0.704	-0.51	117.4	82.6	27.95	8.17	89.6	155.3	112.8	75	88	79.3	High	High	High	High	High	High
Q9UIJ7	GTP:AMP phosphotransferase AK3, mitochondrial OS=Homo sapiens OX=9606 GN=AK3 PE=1 SV=4	0	57.809	33	8	37	0	8	1	25.6	225	30.29	8	8	1.227	0.3	89.8	110.2	9.54	13.44	98.5	94.8	81.8	116.3	117	91.5	High	High	High	High	High	High
P63027	Vesicle-associated membrane protein 2 OS=Homo sapiens OX=9606 GN=VAMP2 PE=1 SV=3	0	12.1	14	1	4	1	1	1	12.7	66	5.99	1	1	0.902	-0.15	105.1	94.9	12.21	8.43	107	94.6	120.8	96.6	97.5	83.5	High	High	High	High	High	High
Q07812	Apoptosis regulator BAX OS=Homo sapiens OX=9606 GN=BAX PE=1 SV=1	0	26.555	15	3	17	0	3	1	21.2	112	15.19	2	3	1.136	0.18	93.6	106.4	0.82	14.85	91.2	89.8	90.8	103.1	97.2	127.8	High	High	High	High	High	High
P08579	U2 small nuclear ribonucleoprotein B'' OS=Homo sapiens OX=9606 GN=SNRPB2 PE=1 SV=1	0	41.492	24	6	36	4	4	1	25.5	154	37.56	6	6	0.935	-0.1	103.4	96.6	7.8	3.65	101.6	113.8	98.3	99.2	92.2	95	High	High	High	High	High	High
O15511	Actin-related protein 2/3 complex subunit 5 OS=Homo sapiens OX=9606 GN=ARPC5 PE=1 SV=3	0	26.897	35	5	21	1	5	1	16.3	96	11.13	5	5	1.253	0.33	88.8	111.2	3.68	13.25	91.2	95.6	88.9	114.3	118.3	91.7	High	High	High	High	High	High
Q9UBF6	RING-box protein 2 OS=Homo sapiens OX=9606 GN=RNF7 PE=1 SV=1	0	11.052	19	2	6	1	2	1	12.7	49	5.58	2	2	1.04	0.06	98	102	8.06	5.07	99.9	86.7	100.2	103.8	99.4	109.9	High	High	High	High	High	High
Q12846	Syntaxin-4 OS=Homo sapiens OX=9606 GN=STX4 PE=1 SV=2	0	9.567	8	2	6	0	2	1	34.2	38	5.77	2	2	0.764	-0.39	113.4	86.6	13.76	7.28	91	117.3	116.2	99.5	88.8	87.2	High	High	High	High	High	High
O76080	AN1-type zinc finger protein 5 OS=Homo sapiens OX=9606 GN=ZFAND5 PE=1 SV=1	0	59.623	53	9	40	8	8	1	23.1	225	28.3	9	8	0.804	-0.31	110.9	89.1	13.87	9.36	108.8	123.1	93.1	87.5	86	101.6	High	High	High	High	High	High	Acetyl [N-Term]
P06280	Alpha-galactosidase A OS=Homo sapiens OX=9606 GN=GLA PE=1 SV=1	0	9.145	5	2	6	2	2	1	48.7	60	4.65	2	2	1.164	0.22	92.4	107.6	9.94	7.63	92.1	86.3	104.6	112.8	107.2	96.9	High	High	High	High	High	High
Q9BS26	Endoplasmic reticulum resident protein 44 OS=Homo sapiens OX=9606 GN=ERP44 PE=1 SV=1	0	40.928	18	7	37	7	7	1	46.9	182	25.93	7	7	0.909	-0.14	104.8	95.2	3.09	11.63	109.3	105.7	102.8	103.9	96.1	82.3	High	High	High	High	High	High
Q16706	Alpha-mannosidase 2 OS=Homo sapiens OX=9606 GN=MAN2A1 PE=1 SV=2	0	12.135	2	3	8	3	3	1	131.1	84	4.73	3	3	0.81	-0.3	110.5	89.5	21.88	4.45	107.6	92.2	140.9	82.3	87.2	89.8	High	High	High	High	High	High
Q9BQ87	F-box-like/WD repeat-containing protein TBL1Y OS=Homo sapiens OX=9606 GN=TBL1Y PE=2 SV=1	0	73.579	15	7	77	1	1	1	56.7	339	47.22	7	7	0.835	-0.26	109	91	4.83	31.5	117.7	108.1	117.7	103.7	98.2	54.6	High	High	High	High	High	High
Q13740	CD166 antigen OS=Homo sapiens OX=9606 GN=ALCAM PE=1 SV=2	0.003	4.276	4	2	6	0	2	1	65.1	34	0	2	2	0.77	-0.38	113	87	21.3	4.3	89	112.6	137.1	86.7	83.6	91	High	High	High	High	High	High
P83916	Chromobox protein homolog 1 OS=Homo sapiens OX=9606 GN=CBX1 PE=1 SV=1	0	83.878	37	9	105	8	8	1	21.4	895	75.5	9	9	1.081	0.11	96.1	103.9	5.11	10.53	89.4	94.1	99	101.7	97.4	118.5	High	High	High	High	High	High
P84101	Small EDRK-rich factor 2 OS=Homo sapiens OX=9606 GN=SERF2 PE=1 SV=1	0	12.616	36	3	14	0	3	1	6.9	21	2.74	3	2	0.5	-1	133.3	66.7	37.6	17.24	147.6	155.3	70.6	89.3	73.8	63.4	High	High	High	High	High	High
Q9NP97	Dynein light chain roadblock-type 1 OS=Homo sapiens OX=9606 GN=DYNLRB1 PE=1 SV=3	0	17.279	19	3	30	2	3	1	10.9	134	9.35	3	2	1.134	0.18	93.7	106.3	16.45	2.2	94.3	105.9	75.8	110.7	106.3	107	High	High	High	High	High	High	Acetyl [N-Term]
P30085	UMP-CMP kinase OS=Homo sapiens OX=9606 GN=CMPK1 PE=1 SV=3	0	65.436	29	7	107	5	7	1	22.2	298	62.8	7	7	1.06	0.08	97.1	102.9	6.3	12.98	86.4	97.9	94.1	99.7	98.6	123.2	High	High	High	High	High	High
P49458	Signal recognition particle 9 kDa protein OS=Homo sapiens OX=9606 GN=SRP9 PE=1 SV=2	0	13.638	26	3	14	2	3	1	10.1	53	6.93	3	3	1.61	0.69	76.6	123.4	21.3	31.93	87.3	92.9	60.8	140.5	143	75.6	High	High	High	High	High	High
Q9H8M7	Ubiquitin carboxyl-terminal hydrolase MINDY-3 OS=Homo sapiens OX=9606 GN=MINDY3 PE=1 SV=1	0.001	4.622	3	1	2	1	1	1	49.7	31	2.27	1	1	0.923	-0.12	104	96	10.99	8.85	101.5	97.8	119.6	93.6	102.1	85.5	High	High	High	High	High	High
Q9NWY4	Histone PARylation factor 1 OS=Homo sapiens OX=9606 GN=HPF1 PE=1 SV=2	0	20.036	12	3	17	2	3	1	39.4	86	9.87	3	3	0.882	-0.18	106.3	93.7	9.88	24.59	114.6	120.2	99	101.7	101.1	63.6	High	High	High	High	High	High
P40926	Malate dehydrogenase, mitochondrial OS=Homo sapiens OX=9606 GN=MDH2 PE=1 SV=3	0	127.13	43	14	150	4	14	1	35.5	974	121.67	14	14	1.042	0.06	98	102	10.14	3.35	99.2	84.1	102	103.3	102.4	108.9	High	High	High	High	High	High
P16070	CD44 antigen OS=Homo sapiens OX=9606 GN=CD44 PE=1 SV=3	0.015	2.577	1	1	4	0	1	1	81.5	19	2.46	1	1	0.848	-0.24	108.2	91.8	24.07	16.73	100.8	145.6	95.7	100.6	85.5	71.8	High	High	High	High	High	High
O95249	Golgi SNAP receptor complex member 1 OS=Homo sapiens OX=9606 GN=GOSR1 PE=1 SV=1	0	16.509	13	4	12	3	3	1	28.6	78	9.9	4	4	0.905	-0.14	105	95	8.77	7.45	98.7	115.5	100.7	90.7	91.2	103.2	High	High	High	High	High	High
Q14956	Transmembrane glycoprotein NMB OS=Homo sapiens OX=9606 GN=GPNMB PE=1 SV=2	0.001	4.579	2	1	4	0	1	1	63.9	29	2.52	1	1	0.62	-0.69	123.4	76.6	30.65	11.19	129.8	77.8	147.6	73.1	80.5	91.3	High	High	High	High	High	High
A0A087WW87	Immunoglobulin kappa variable 2-40 OS=Homo sapiens OX=9606 GN=IGKV2-40 PE=3 SV=2	0.034	1.56	6	1	2	0	1	1	13.3	0	1.68	1	1	0.417	-1.26	141.2	58.8	56.09	32.22	73.3	119.1	225.7	49.1	49.7	83.2	High	High	High	High	High	High
Q9BTY2	Plasma alpha-L-fucosidase OS=Homo sapiens OX=9606 GN=FUCA2 PE=1 SV=2	0.015	2.599	3	1	2	1	1	1	54	13	0	1	1	0.805	-0.31	110.8	89.2	15.34	3.81	89.1	116.4	119.2	93.8	87.7	93.8	High	High	High	High	High	High
Q14165	Malectin OS=Homo sapiens OX=9606 GN=MLEC PE=1 SV=1	0	17.815	11	3	20	3	3	1	32.2	92	10.14	3	3	1.159	0.21	92.6	107.4	12.69	4.92	89.8	85	107.7	104.1	111.7	101.7	High	High	High	High	High	High
Q93063	Exostosin-2 OS=Homo sapiens OX=9606 GN=EXT2 PE=1 SV=1	0.019	2.191	1	1	5	0	1	1	82.2	0	0	1	1	0.647	-0.63	121.5	78.5	13.69	32.94	96.9	127.6	117.4	75.9	64.1	118	High	High	High	High	High	High
P05121	Plasminogen activator inhibitor 1 OS=Homo sapiens OX=9606 GN=SERPINE1 PE=1 SV=1	0	7.751	4	2	11	0	2	1	45	25	3.87	2	2	1.337	0.42	85.6	114.4	28.32	18.99	67.4	78.2	114.2	97.7	104.5	137.9	High	High	High	High	High	High
Q96A33	Coiled-coil domain-containing protein 47 OS=Homo sapiens OX=9606 GN=CCDC47 PE=1 SV=1	0.008	3.453	2	1	2	1	1	1	55.8	33	2.29	1	1	0.715	-0.48	116.6	83.4	5.17	25.1	104.5	112.1	115.7	72.7	80.2	114.7	High	High	High	High	High	High
Q96IZ0	PRKC apoptosis WT1 regulator protein OS=Homo sapiens OX=9606 GN=PAWR PE=1 SV=1	0	10.364	9	2	6	2	2	1	36.5	63	3.28	2	2	0.862	-0.21	107.4	92.6	17.78	7.95	106.7	129.8	91.2	92	83	97.3	High	High	High	High	High	High
Q86WI1	Fibrocystin-L OS=Homo sapiens OX=9606 GN=PKHD1L1 PE=2 SV=2	0.026	1.777	0	1	4	1	1	1	465.4	0	1.75	1	1	0.914	-0.13	104.5	95.5	6.62	6.95	96	107	108.6	97.8	88.8	101.9	High	High	High	High	High	High
P31949	Protein S100-A11 OS=Homo sapiens OX=9606 GN=S100A11 PE=1 SV=2	0	9.488	15	1	22	1	1	1	11.7	83	5.25	1	1	2.494	1.32	57.2	142.8	57.89	75.95	23	36.3	72	84.8	90.6	293.1	High	High	High	High	High	High
P13861	cAMP-dependent protein kinase type II-alpha regulatory subunit OS=Homo sapiens OX=9606 GN=PRKAR2A PE=1 SV=2	0	21.615	12	4	8	0	2	1	45.5	78	7.74	4	4	1.212	0.28	90.4	109.6	3.31	12.97	93.5	96.5	90.3	115.7	113.3	90.6	High	High	High	High	High	High
Q9NR45	Sialic acid synthase OS=Homo sapiens OX=9606 GN=NANS PE=1 SV=2	0	32.425	26	8	35	8	8	1	40.3	108	14.04	8	7	1.098	0.14	95.3	104.7	6.6	4.97	90.8	103.5	95.9	105.3	107.1	97.5	High	High	High	High	High	High
Q9BXX0	EMILIN-2 OS=Homo sapiens OX=9606 GN=EMILIN2 PE=1 SV=3	0.003	4.202	1	1	4	1	1	1	115.6	30	2.07	1	1	0.878	-0.19	106.5	93.5	10.5	6.66	108.8	114.2	92.9	88	95.6	100.5	High	High	High	High	High	High
P62861	40S ribosomal protein S30 OS=Homo sapiens OX=9606 GN=FAU PE=1 SV=1	0.002	4.744	17	1	2	1	1	1	6.6	37	3	1	1	0.314	-1.67	152.2	47.8	87.67	6.98	85.9	346	83.9	26.9	27	30.3	High	High	High	High	High	High
O14561	Acyl carrier protein, mitochondrial OS=Homo sapiens OX=9606 GN=NDUFAB1 PE=1 SV=3	0	30.176	19	4	46	4	4	1	17.4	172	15.88	4	4	1.274	0.35	88	112	4.2	40.41	80	75	74.1	94.1	95.5	181.3	High	High	High	High	High	High
Q9BWD1	Acetyl-CoA acetyltransferase, cytosolic OS=Homo sapiens OX=9606 GN=ACAT2 PE=1 SV=2	0	11.415	8	3	19	1	3	1	41.3	64	8.24	3	2	1.081	0.11	96.1	103.9	7.52	3.41	104.4	90	95.5	103.2	99.9	106.9	High	High	High	High	High	High	Acetyl [N-Term]
O14653	Golgi SNAP receptor complex member 2 OS=Homo sapiens OX=9606 GN=GOSR2 PE=1 SV=2	0.009	3.213	3	1	2	0	1	1	24.8	28	2.08	1	1	0.917	-0.13	104.4	95.6	3.25	5.44	98.7	104.9	103.8	103.6	93.8	95.2	High	High	High	High	High	High
Q6ZNA5	Ferric-chelate reductase 1 OS=Homo sapiens OX=9606 GN=FRRS1 PE=2 SV=2	0.031	1.632	1	1	3	0	1	1	66.1	14	0	1	1	0.883	-0.18	106.2	93.8	10.72	3.03	92.9	107.2	115.1	94.7	98	92.2	High	High	High	High	High	High
Q15293	Reticulocalbin-1 OS=Homo sapiens OX=9606 GN=RCN1 PE=1 SV=1	0.031	1.649	5	1	2	0	1	1	38.9	0	0	1	1	0.71	-0.49	117	83	10.1	24.96	120.3	98.2	111.8	74.7	115.7	79.4	High	High	High	High	High	High
Q9C005	Protein dpy-30 homolog OS=Homo sapiens OX=9606 GN=DPY30 PE=1 SV=1	0.015	2.599	9	1	4	1	1	1	11.2	25	4.27	1	1	1.182	0.24	91.6	108.4	14.46	16.1	78.6	105.1	91.4	125.9	91	108	High	High	High	High	High	High
Q96AE7	Tetratricopeptide repeat protein 17 OS=Homo sapiens OX=9606 GN=TTC17 PE=1 SV=1	0	10.868	2	2	8	1	2	1	129.5	37	7.11	2	2	0.925	-0.11	103.9	96.1	11.44	6.46	103.2	118.3	94.5	95.4	88.2	100.4	High	High	High	High	High	High
Q9ULF5	Zinc transporter ZIP10 OS=Homo sapiens OX=9606 GN=SLC39A10 PE=1 SV=2	0	6.866	2	2	8	2	2	1	94.1	51	4.38	2	2	1.229	0.3	89.7	110.3	10.18	17.71	96.3	80.8	97.5	118.4	120.7	86.3	High	High	High	High	High	High
P63279	SUMO-conjugating enzyme UBC9 OS=Homo sapiens OX=9606 GN=UBE2I PE=1 SV=1	0	132.424	44	9	225	9	9	1	18	953	127.81	9	8	1.137	0.19	93.6	106.4	12.77	4.79	108.4	90.3	85.5	102.7	111.1	102	High	High	High	High	High	High	Acetyl [N-Term]
O43665	Regulator of G-protein signaling 10 OS=Homo sapiens OX=9606 GN=RGS10 PE=1 SV=2	0	16.058	20	3	17	0	3	1	20.2	65	5.09	3	3	1.017	0.02	99.2	100.8	8.14	6.21	101.7	99.7	87.3	111.1	101.3	98.9	High	High	High	High	High	High
Q8NCC3	Group XV phospholipase A2 OS=Homo sapiens OX=9606 GN=PLA2G15 PE=1 SV=2	0	13.666	11	3	8	2	3	1	46.6	70	5.53	3	3	0.801	-0.32	111.1	88.9	14.44	4.73	114.8	88.9	116.3	89.8	98.3	91.9	High	High	High	High	High	High
O94813	Slit homolog 2 protein OS=Homo sapiens OX=9606 GN=SLIT2 PE=1 SV=1	0.008	3.623	1	1	2	0	1	1	169.8	0	1.78	1	1	0.738	-0.44	115.1	84.9	7.96	21.67	99.9	117.2	108.6	79.9	80.2	114.3	High	High	High	High	High	High
P0DP25	Calmodulin-3 OS=Homo sapiens OX=9606 GN=CALM3 PE=1 SV=1	0	109.875	60	12	185	9	9	1	16.8	1037	109.32	12	11	0.988	-0.02	100.6	99.4	2.35	7.34	101.3	102	105.8	101.3	88.8	100.8	High	High	High	High	High	High	Acetyl [N-Term]
P62328	Thymosin beta-4 OS=Homo sapiens OX=9606 GN=TMSB4X PE=1 SV=2	0	11.304	41	2	60	1	1	1	5.1	129	1.93	2	1	0.937	-0.09	103.2	96.8	14.47	6.2	99.2	124.3	96.3	93	87.8	99.4	High	High	High	High	High	High	Acetyl [N-Term]
Q04323	UBX domain-containing protein 1 OS=Homo sapiens OX=9606 GN=UBXN1 PE=1 SV=2	0	10.881	9	3	8	0	3	1	33.3	40	7.35	3	2	1.137	0.19	93.6	106.4	11.25	14.43	87.3	105.2	86.8	99.2	96.9	124.7	High	High	High	High	High	High
Q8NCW5	NAD(P)H-hydrate epimerase OS=Homo sapiens OX=9606 GN=NAXE PE=1 SV=2	0	28.551	13	3	24	0	3	1	31.7	166	18.95	3	3	0.993	-0.01	100.4	99.6	14.03	12.46	97.7	98.8	124.2	98	101.5	79.9	High	High	High	High	High	High
Q99417	c-Myc-binding protein OS=Homo sapiens OX=9606 GN=MYCBP PE=1 SV=3	0	9.006	16	2	10	2	2	1	12	51	3.95	2	2	1.087	0.12	95.9	104.1	13.55	11.46	93.2	81.3	106.7	97.4	101.2	120.1	High	High	High	High	High	High
Q05048	Cleavage stimulation factor subunit 1 OS=Homo sapiens OX=9606 GN=CSTF1 PE=1 SV=1	0	29.232	18	5	12	5	5	1	48.3	118	12.62	5	5	0.908	-0.14	104.8	95.2	4.22	4.9	104.9	104.6	97.3	95	103.2	94.9	High	High	High	High	High	High
P09488	Glutathione S-transferase Mu 1 OS=Homo sapiens OX=9606 GN=GSTM1 PE=1 SV=3	0	34.308	28	8	45	1	4	1	25.7	136	32.73	8	8	1.187	0.25	91.4	108.6	6.02	12.08	100.8	89.5	93.9	111.5	113.6	90.6	High	High	High	High	High	High
Q12841	Follistatin-related protein 1 OS=Homo sapiens OX=9606 GN=FSTL1 PE=1 SV=1	0	9.933	10	3	14	1	3	1	35	25	3.92	3	3	0.856	-0.22	107.8	92.2	33.09	2.13	99.2	88.1	159.2	82.6	86.1	84.9	High	High	High	High	High	High
P06702	Protein S100-A9 OS=Homo sapiens OX=9606 GN=S100A9 PE=1 SV=1	0.001	5.133	11	1	4	1	1	1	13.2	22	2.56	1	1	0.784	-0.35	112.1	87.9	32.02	14.37	86.5	101.6	156.4	99.2	76.7	79.6	High	High	High	High	High	High
P17050	Alpha-N-acetylgalactosaminidase OS=Homo sapiens OX=9606 GN=NAGA PE=1 SV=2	0.018	2.373	3	1	2	1	1	1	46.5	0	2.21	1	1	1.061	0.09	97	103	21.18	7.26	100.8	69.8	105.8	106.9	100.5	116.1	High	High	High	High	High	High
Q8NFH3	Nucleoporin Nup43 OS=Homo sapiens OX=9606 GN=NUP43 PE=1 SV=1	0.001	5.001	5	2	4	1	2	1	42.1	20	2.32	2	2	0.845	-0.24	108.4	91.6	16.47	5.91	87.1	113.4	120.6	96.3	86.6	95.9	High	High	High	High	High	High
O95639	Cleavage and polyadenylation specificity factor subunit 4 OS=Homo sapiens OX=9606 GN=CPSF4 PE=1 SV=1	0	9.013	12	3	14	0	3	1	30.2	40	4.41	3	3	1.177	0.24	91.8	108.2	8.93	18.53	96	97.6	82.7	124.8	113.1	85.8	High	High	High	High	High	High
P20962	Parathymosin OS=Homo sapiens OX=9606 GN=PTMS PE=1 SV=2	0	15.36	11	1	50	1	1	1	11.5	379	32.74	1	1	0.989	-0.02	100.5	99.5	4.76	6.99	100.9	99.3	108.5	99.9	89.4	102.1	High	High	High	High	High	High
O60869	Endothelial differentiation-related factor 1 OS=Homo sapiens OX=9606 GN=EDF1 PE=1 SV=1	0	40.351	49	9	41	1	9	1	16.4	187	28.29	8	6	0.732	-0.45	115.5	84.5	23.29	2.92	127.2	122.5	80.6	89.7	87.4	92.6	High	High	High	High	High	High	Acetyl [N-Term]
P06730	Eukaryotic translation initiation factor 4E OS=Homo sapiens OX=9606 GN=EIF4E PE=1 SV=2	0	64.635	30	6	73	0	6	1	25.1	306	39.16	5	6	1.197	0.26	91.1	108.9	4.71	14.18	93.8	98.7	89.9	116.6	112.2	88.7	High	High	High	High	High	High
P08865	40S ribosomal protein SA OS=Homo sapiens OX=9606 GN=RPSA PE=1 SV=4	0	69.671	39	10	48	10	10	1	32.8	399	39.93	10	9	1.124	0.17	94.2	105.8	11.01	3.43	87	107.6	93.1	107.4	104.6	100.3	High	High	High	High	High	High	Acetyl [N-Term]
Q9P2J9	[Pyruvate dehydrogenase [acetyl-transferring]]-phosphatase 2, mitochondrial OS=Homo sapiens OX=9606 GN=PDP2 PE=2 SV=2	0.034	1.564	2	1	1	1	1	1	59.9	0		1		0.989	-0.02	100.6	99.4	19.69	12.04	95.2	133	97	95.9	79.1	99.9	High	High	High	High	High	High
Q8NBL1	Protein O-glucosyltransferase 1 OS=Homo sapiens OX=9606 GN=POGLUT1 PE=1 SV=1	0.001	4.561	2	1	4	1	1	1	46.2	32	2.35	1	1	1.259	0.33	88.5	111.5	17.58	7.26	112.2	81	87.6	97.5	110.2	111.5	High	High	High	High	High	High
P62917	60S ribosomal protein L8 OS=Homo sapiens OX=9606 GN=RPL8 PE=1 SV=2	0	12.276	16	4	8	4	4	1	28	54	7.6	4	4	0.916	-0.13	104.4	95.6	15.56	9.16	101.5	125	93	92.9	85.3	102.4	High	High	High	High	High	High
P26583	High mobility group protein B2 OS=Homo sapiens OX=9606 GN=HMGB2 PE=1 SV=2	0	134.239	35	12	294	7	7	1	24	676	142.62	11	12	0.881	-0.18	106.3	93.7	12.44	1.7	115.7	108.8	90.4	96	93.2	95.9	High	High	High	High	High	High
Q8N108	Mesoderm induction early response protein 1 OS=Homo sapiens OX=9606 GN=MIER1 PE=1 SV=2	0	14.239	7	3	12	0	3	1	57.9	67	6.96	3	3	0.9	-0.15	105.3	94.7	13.92	18.18	91.7	121.4	109	98.1	106.1	73.7	High	High	High	High	High	High
P61088	Ubiquitin-conjugating enzyme E2 N OS=Homo sapiens OX=9606 GN=UBE2N PE=1 SV=1	0	57.134	47	6	76	3	3	1	17.1	495	56.5	6	6	1.168	0.22	92.3	107.7	4.7	12.76	91.7	100.1	93.3	108.9	116	90.1	High	High	High	High	High	High
P81605	Dermcidin OS=Homo sapiens OX=9606 GN=DCD PE=1 SV=2	0	21.584	39	5	30	2	5	1	11.3	115	13.23	5	5	0.653	-0.61	121	79	63.16	31.31	72.6	94	224.9	61.4	52.9	94.1	High	High	High	High	High	High
Q9H4A5	Golgi phosphoprotein 3-like OS=Homo sapiens OX=9606 GN=GOLPH3L PE=1 SV=1	0.031	1.649	2	1	2	0	1	1	32.7	0	0	1	1	0.996	-0.01	100.2	99.8	12.43	12.28	100.3	102	80.9	96.5	99.9	120.5	High	High	High	High	High	High
Q7L3B6	Hsp90 co-chaperone Cdc37-like 1 OS=Homo sapiens OX=9606 GN=CDC37L1 PE=1 SV=1	0.012	2.946	2	1	4	1	1	1	38.8	19	2.14	1	1	0.922	-0.12	104.1	95.9	10.91	8.1	95.4	100.7	117.3	104.2	92.8	89.5	High	High	High	High	High	High
P61586	Transforming protein RhoA OS=Homo sapiens OX=9606 GN=RHOA PE=1 SV=1	0	37.266	35	7	20	2	7	1	21.8	139	16.91	6	7	0.873	-0.2	106.8	93.2	10.15	3	91.7	109.7	110.1	99.2	93.5	95.8	High	High	High	High	High	High
Q8TEA8	D-aminoacyl-tRNA deacylase 1 OS=Homo sapiens OX=9606 GN=DTD1 PE=1 SV=2	0	13.799	14	3	6	3	3	1	23.4	76	4.91	3	3	1.153	0.2	92.9	107.1	14.72	3.5	110.7	89.9	84.1	109.3	103.6	102.3	High	High	High	High	High	High
Q9H4G4	Golgi-associated plant pathogenesis-related protein 1 OS=Homo sapiens OX=9606 GN=GLIPR2 PE=1 SV=3	0.011	3.121	11	1	2	1	1	1	17.2	20	0	1	1	1.148	0.2	93.1	106.9	4.85	18.17	88.1	96.9	93.8	107.7	87.3	126.2	High	High	High	High	High	High
Q15121	Astrocytic phosphoprotein PEA-15 OS=Homo sapiens OX=9606 GN=PEA15 PE=1 SV=2	0	29.638	38	5	27	0	5	1	15	115	19.66	5	5	1.226	0.29	89.9	110.1	18.66	7.93	83.8	113.7	83.1	102.8	100.4	116.1	High	High	High	High	High	High
P61956	Small ubiquitin-related modifier 2 OS=Homo sapiens OX=9606 GN=SUMO2 PE=1 SV=3	0	26.294	23	2	101	0	1	1	10.9	633	64.85	2	2	0.883	-0.18	106.2	93.8	15.06	28.39	120.2	118.5	90.7	104.6	105.4	60.6	High	High	High	High	High	High
P50440	Glycine amidinotransferase, mitochondrial OS=Homo sapiens OX=9606 GN=GATM PE=1 SV=1	0.012	2.868	2	1	2	0	1	1	48.4	29	0	1	1	0.84	-0.25	108.7	91.3	19.17	9.05	86.4	108.4	127.6	91.1	101.5	84.9	High	High	High	High	High	High
Q9UGC7	Peptide chain release factor 1-like, mitochondrial OS=Homo sapiens OX=9606 GN=MTRF1L PE=1 SV=1	0.009	3.221	6	2	4	0	1	1	43.6	0	1.99	2	2	0.51	-0.97	132.4	67.6	18.74	52.37	93.4	136.7	118.3	56.7	60.4	134.5	High	High	High	High	High	High
Q8WXB1	Protein N-lysine methyltransferase METTL21A OS=Homo sapiens OX=9606 GN=METTL21A PE=1 SV=2	0.011	3.052	3	1	8	1	1	1	24.6	28	0	1	1	1.208	0.27	90.6	109.4	15.73	21.69	99.9	74.6	98.9	125.3	119.5	81.8	High	High	High	High	High	High
Q13433	Zinc transporter ZIP6 OS=Homo sapiens OX=9606 GN=SLC39A6 PE=1 SV=3	0.003	4.282	1	1	4	1	1	1	85	27	2.43	1	1	0.878	-0.19	106.5	93.5	22.5	3.05	103.5	135.4	87.3	94.3	88.8	90.8	High	High	High	High	High	High
Q9NS18	Glutaredoxin-2, mitochondrial OS=Homo sapiens OX=9606 GN=GLRX2 PE=1 SV=1	0.009	3.481	7	1	4	0	1	1	18	31	2.43	1	1	0.904	-0.15	105	95	19.61	17.98	108.9	129.3	86.8	98.4	103.7	72.9	High	High	High	High	High	High
O15145	Actin-related protein 2/3 complex subunit 3 OS=Homo sapiens OX=9606 GN=ARPC3 PE=1 SV=3	0.009	3.269	6	1	2	1	1	1	20.5	28	0	1	1	1.159	0.21	92.7	107.3	4.21	59.65	75.5	70.2	75.7	78.2	87.5	212.9	High	High	High	High	High	High
Q9HB71	Calcyclin-binding protein OS=Homo sapiens OX=9606 GN=CACYBP PE=1 SV=2	0	86.575	34	11	119	0	9	1	26.2	414	64.37	11	11	1.061	0.09	97.1	102.9	11.12	5.14	104	100.6	84	106.7	107.1	97.7	High	High	High	High	High	High
O75581	Low-density lipoprotein receptor-related protein 6 OS=Homo sapiens OX=9606 GN=LRP6 PE=1 SV=2	0	6.209	1	1	4	1	1	1	180.3	34	0	1	1	0.896	-0.16	105.5	94.5	21.16	9.66	91	99	133.9	88.6	102.2	85.4	High	High	High	High	High	High
Q6FI81	Anamorsin OS=Homo sapiens OX=9606 GN=CIAPIN1 PE=1 SV=2	0	7.848	4	1	4	0	1	1	33.6	29	5.19	1	1	1.042	0.06	98	102	4.55	4.61	101.8	99.2	93.1	105.7	96.7	103.4	High	High	High	High	High	High
Q8WVE0	EEF1A lysine methyltransferase 1 OS=Homo sapiens OX=9606 GN=EEF1AKMT1 PE=1 SV=1	0	10.381	9	2	8	2	2	1	24.5	57	8.33	2	2	0.934	-0.1	103.4	96.6	10	8.75	95.9	115.7	100.4	93.8	88.9	105.2	High	High	High	High	High	High
P23284	Peptidyl-prolyl cis-trans isomerase B OS=Homo sapiens OX=9606 GN=PPIB PE=1 SV=2	0	142.499	41	10	331	8	9	1	23.7	1262	174.47	10	10	0.978	-0.03	101.1	98.9	27.11	7.46	144.4	94.4	91.2	82.4	95.2	92.3	High	High	High	High	High	High
P63218	Guanine nucleotide-binding protein G(I)/G(S)/G(O) subunit gamma-5 OS=Homo sapiens OX=9606 GN=GNG5 PE=1 SV=3	0	13.082	29	3	12	3	3	1	7.3	64	6.59	3	1	0.969	-0.05	101.6	98.4	3.69	5.08	98.8	106	100.7	103.4	97.5	93.5	High	High	High	High	High	High	Acetyl [N-Term]
P06744	Glucose-6-phosphate isomerase OS=Homo sapiens OX=9606 GN=GPI PE=1 SV=4	0	91.527	14	7	98	0	2	1	63.1	557	71.39	7	7	1.001	0	99.9	100.1	14.93	7.13	105.2	78.9	101.3	101.4	113.4	99.7	High	High	High	High	High	High
P15848	Arylsulfatase B OS=Homo sapiens OX=9606 GN=ARSB PE=1 SV=1	0.014	2.711	1	1	4	0	1	1	59.6	28	2.42	1	1	0.93	-0.11	103.6	96.4	21.76	1.49	98.7	90.1	134.3	91.8	93.9	91.3	High	High	High	High	High	High
O15372	Eukaryotic translation initiation factor 3 subunit H OS=Homo sapiens OX=9606 GN=EIF3H PE=1 SV=1	0	14.066	12	4	14	4	4	1	39.9	55	8.97	4	4	1.139	0.19	93.5	106.5	10.52	3.47	90.9	108.4	90.6	103.5	99.7	106.8	High	High	High	High	High	High
Q9UII2	ATPase inhibitor, mitochondrial OS=Homo sapiens OX=9606 GN=ATP5IF1 PE=1 SV=1	0.017	2.388	8	1	2	0	1	1	12.2	0	1.88	1	1	0.969	-0.05	101.6	98.4	13.66	13.04	98	122.1	96.3	106.6	82	95	High	High	High	High	High	High
Q93070	Ecto-ADP-ribosyltransferase 4 OS=Homo sapiens OX=9606 GN=ART4 PE=2 SV=2	0.021	2.029	2	1	7	1	1	1	35.9	0	1.68	1	1	0.745	-0.43	114.6	85.4	24.09	34.64	93.7	98.8	142.6	73.6	67.8	123.4	High	High	High	High	High	High
A0A0B4J2D5	Glutamine amidotransferase-like class 1 domain-containing protein 3B, mitochondrial OS=Homo sapiens OX=9606 GN=GATD3B PE=1 SV=1	0	33.539	22	5	16	0	5	1	28.1	150	16.39	5	5	1.243	0.31	89.2	110.8	9.12	20.1	94.5	83.8	100.6	121.3	117.5	82.3	High	High	High	High	High	High
P08238	Heat shock protein HSP 90-beta OS=Homo sapiens OX=9606 GN=HSP90AB1 PE=1 SV=4	0	383.107	56	43	469	14	26	1	83.2	1845	310.67	41	43	1	0	100	100	5.74	1.31	108.6	98.5	98.5	96.7	98.5	99.2	High	High	High	High	High	High
Q969Q5	Ras-related protein Rab-24 OS=Homo sapiens OX=9606 GN=RAB24 PE=1 SV=1	0.038	1.501	3	1	1	1	1	1	23.1	17		1		0.986	-0.02	100.7	99.3	7.53	10.33	96.8	101.9	112.1	103.7	100.5	85.1	High	High	High	High	High	High
O14737	Programmed cell death protein 5 OS=Homo sapiens OX=9606 GN=PDCD5 PE=1 SV=3	0	65.732	44	5	59	0	5	1	14.3	410	49.66	5	5	1.116	0.16	94.5	105.5	15.81	2.93	93.6	111	81.1	108	101.9	104.4	High	High	High	High	High	High
P30086	Phosphatidylethanolamine-binding protein 1 OS=Homo sapiens OX=9606 GN=PEBP1 PE=1 SV=3	0	57.894	20	5	138	5	5	1	21	530	103.35	5	5	1.059	0.08	97.1	102.9	9.29	2.25	87.8	97.8	105.8	103.6	104.7	100.3	High	High	High	High	High	High
P41223	Protein BUD31 homolog OS=Homo sapiens OX=9606 GN=BUD31 PE=1 SV=2	0	53.14	51	7	35	1	7	1	17	180	29.15	7	7	1.011	0.02	99.5	100.5	15.05	2	104.3	103.2	78.9	104.4	106.7	102.5	High	High	High	High	High	High
P98179	RNA-binding protein 3 OS=Homo sapiens OX=9606 GN=RBM3 PE=1 SV=1	0	9.082	14	3	10	3	3	1	17.2	55	5.61	3	3	0.747	-0.42	114.5	85.5	24.67	6.87	126.1	121.6	77.7	98.1	90.9	85.6	High	High	High	High	High	High
P63220	40S ribosomal protein S21 OS=Homo sapiens OX=9606 GN=RPS21 PE=1 SV=1	0	34.938	40	5	21	5	5	1	9.1	175	6.48	5	3	0.859	-0.22	107.6	92.4	20.82	17.37	96.9	133.6	92.8	82.7	83.3	110.7	High	High	High	High	High	High	Acetyl [N-Term]
Q8WUB8	PHD finger protein 10 OS=Homo sapiens OX=9606 GN=PHF10 PE=1 SV=3	0	10.161	4	2	6	0	2	1	56	55	5.41	2	2	1.267	0.34	88.2	111.8	14.12	30	98.8	75.1	94.7	120	137.7	73.6	High	High	High	High	High	High
P62081	40S ribosomal protein S7 OS=Homo sapiens OX=9606 GN=RPS7 PE=1 SV=1	0	10.174	12	3	8	3	3	1	22.1	56	7.26	3	2	0.961	-0.06	102	98	18.26	6.99	99.3	127.6	90.6	95.4	100.1	87.1	High	High	High	High	High	High	Acetyl [N-Term]
P34949	Mannose-6-phosphate isomerase OS=Homo sapiens OX=9606 GN=MPI PE=1 SV=2	0	10.36	6	2	8	1	2	1	46.6	48	7.41	2	2	0.785	-0.35	112	88	89.38	26.48	276.6	62.1	69.8	53.4	54.8	83.4	High	High	High	High	High	High
P39019	40S ribosomal protein S19 OS=Homo sapiens OX=9606 GN=RPS19 PE=1 SV=2	0	11.509	13	3	5	3	3	1	16.1	52	4.71	3	2	0.991	-0.01	100.5	99.5	30.16	7.61	90.9	148.1	90.5	90.1	83.4	97.1	High	High	High	High	High	High
P63165	Small ubiquitin-related modifier 1 OS=Homo sapiens OX=9606 GN=SUMO1 PE=1 SV=1	0	12.521	44	4	18	2	4	1	11.6	66	4.66	4	3	0.751	-0.41	114.2	85.8	26.77	11.67	130.8	119.4	75.7	89.7	81.6	102.7	High	High	High	High	High	High	Acetyl [N-Term]
P62937	Peptidyl-prolyl cis-trans isomerase A OS=Homo sapiens OX=9606 GN=PPIA PE=1 SV=2	0	191.803	65	14	832	2	8	1	18	4691	550.13	14	14	0.977	-0.03	101.2	98.8	11.48	6.91	116.8	100.7	93.5	88.9	98.3	101.8	High	High	High	High	High	High
Q9UMR5	Lysosomal thioesterase PPT2 OS=Homo sapiens OX=9606 GN=PPT2 PE=1 SV=4	0.001	5.222	5	1	2	0	1	1	34.2	13	2.8	1	1	1.161	0.22	92.5	107.5	13.86	2.67	89.9	111.5	87.1	104.4	106.3	100.9	High	High	High	High	High	High
P40121	Macrophage-capping protein OS=Homo sapiens OX=9606 GN=CAPG PE=1 SV=2	0	72.697	11	4	145	0	4	1	38.5	1000	123.81	4	4	1.016	0.02	99.2	100.8	2.54	8.05	96.6	100.5	95.9	98.2	97.1	111.8	High	High	High	High	High	High
Q8IWT6	Volume-regulated anion channel subunit LRRC8A OS=Homo sapiens OX=9606 GN=LRRC8A PE=1 SV=1	0.031	1.671	2	1	1	1	1	1	94.1	14		1		0.903	-0.15	105.1	94.9	11.79	11.27	105.2	91.4	115.9	107	95	85.5	High	High	High	High	High	High
P00387	NADH-cytochrome b5 reductase 3 OS=Homo sapiens OX=9606 GN=CYB5R3 PE=1 SV=3	0	12.793	10	2	6	0	2	1	34.2	57	8.63	2	2	1.155	0.21	92.8	107.2	10.76	13.8	106.9	92.9	86.9	107.3	117.2	88.8	High	High	High	High	High	High
P02689	Myelin P2 protein OS=Homo sapiens OX=9606 GN=PMP2 PE=1 SV=3	0	12.404	14	2	12	0	1	1	14.9	63	6.71	2	2	0.984	-0.02	100.8	99.2	5.14	12.59	108.5	97.9	104	102.3	104.8	82.6	High	High	High	High	High	High
P18615	Negative elongation factor E OS=Homo sapiens OX=9606 GN=NELFE PE=1 SV=3	0	21.064	14	5	14	0	5	1	43.2	41	7.58	5	5	0.952	-0.07	102.4	97.6	12.67	7.58	98.1	118.8	94.4	93.4	90.7	104.5	High	High	High	High	High	High
P05412	Transcription factor AP-1 OS=Homo sapiens OX=9606 GN=JUN PE=1 SV=2	0.001	5.647	6	2	4	1	2	1	35.7	0	2.06	2	2	1.037	0.05	98.2	101.8	6.03	28.51	86.1	97.2	91.5	94.9	86.5	143.8	High	High	High	High	High	High
Q9Y237	Peptidyl-prolyl cis-trans isomerase NIMA-interacting 4 OS=Homo sapiens OX=9606 GN=PIN4 PE=1 SV=1	0	57.427	44	5	38	0	5	1	13.8	119	19.36	5	4	1.076	0.11	96.4	103.6	10.26	9.94	92.5	107.8	89.3	95.7	99.5	115.1	High	High	High	High	High	High
P61247	40S ribosomal protein S3a OS=Homo sapiens OX=9606 GN=RPS3A PE=1 SV=2	0	12.571	12	4	14	4	4	1	29.9	56	8.48	4	4	0.996	-0.01	100.2	99.8	6.78	8.35	98.4	103.4	90.3	97.3	98.1	112.5	High	High	High	High	High	High
Q07954	Prolow-density lipoprotein receptor-related protein 1 OS=Homo sapiens OX=9606 GN=LRP1 PE=1 SV=2	0	41.55	2	8	33	7	8	1	504.3	160	18.53	8	8	0.976	-0.03	101.2	98.8	20.03	8.27	92.1	95	130.1	87.4	92.7	102.7	High	High	High	High	High	High
Q8N139	ATP-binding cassette sub-family A member 6 OS=Homo sapiens OX=9606 GN=ABCA6 PE=1 SV=2	0.017	2.429	0	1	2	1	1	1	184.2	22	1.91	1	1	0.98	-0.03	101	99	18.84	8.56	90.9	97.2	128.1	102.3	86.2	95.3	High	High	High	High	High	High
P00492	Hypoxanthine-guanine phosphoribosyltransferase OS=Homo sapiens OX=9606 GN=HPRT1 PE=1 SV=2	0	75.45	43	8	82	7	8	1	24.6	533	59.44	8	8	1.021	0.03	98.9	101.1	11.59	6.33	105.4	84.1	101	103.2	109.7	96.6	High	High	High	High	High	High
P07602	Prosaposin OS=Homo sapiens OX=9606 GN=PSAP PE=1 SV=2	0	24.029	5	3	64	0	3	1	58.1	137	26.2	3	3	0.984	-0.02	100.8	99.2	19.57	2.95	90.5	96.8	129	91.5	96.9	95.3	High	High	High	High	High	High
P35268	60S ribosomal protein L22 OS=Homo sapiens OX=9606 GN=RPL22 PE=1 SV=2	0	18.641	25	3	14	2	2	1	14.8	110	15.04	3	3	1.123	0.17	94.2	105.8	14.86	8.64	88.8	112.4	86.7	98.1	99.7	114.4	High	High	High	High	High	High
P16949	Stathmin OS=Homo sapiens OX=9606 GN=STMN1 PE=1 SV=3	0	44.325	41	7	57	1	7	1	17.3	198	29.27	7	7	0.91	-0.14	104.7	95.3	27.84	12.95	87.6	142.5	93.9	85.5	84.8	105.8	High	High	High	High	High	High
O95881	Thioredoxin domain-containing protein 12 OS=Homo sapiens OX=9606 GN=TXNDC12 PE=1 SV=1	0	52.554	28	4	52	4	4	1	19.2	312	39.25	4	4	1.08	0.11	96.2	103.8	2.74	8.86	95.8	96.5	100.7	104.1	110.4	92.5	High	High	High	High	High	High
Q9Y3B2	Exosome complex component CSL4 OS=Homo sapiens OX=9606 GN=EXOSC1 PE=1 SV=1	0.014	2.715	4	1	5	1	1	1	21.4	43	3.43	1	1	0.755	-0.41	114	86	22.78	16.19	79.4	114.6	126.1	86.5	82.8	110.6	High	High	High	High	High	High
Q9P016	Thymocyte nuclear protein 1 OS=Homo sapiens OX=9606 GN=THYN1 PE=1 SV=1	0	16.648	12	3	30	1	3	1	25.7	43	17.56	3	3	1.447	0.53	81.7	118.3	41.06	1.04	133	75.3	63.5	108.9	110.7	108.6	High	High	High	High	High	High
Q14192	Four and a half LIM domains protein 2 OS=Homo sapiens OX=9606 GN=FHL2 PE=1 SV=3	0	45.721	20	6	34	6	6	1	32.2	176	27.06	6	6	1.052	0.07	97.5	102.5	4.88	1.81	95.7	96.3	104.3	101.2	103.1	99.4	High	High	High	High	High	High
Q9UBQ5	Eukaryotic translation initiation factor 3 subunit K OS=Homo sapiens OX=9606 GN=EIF3K PE=1 SV=1	0.002	4.407	13	2	6	0	2	1	25	0	0	2	2	0.991	-0.01	100.4	99.6	8.36	9.56	88.5	98.3	104.6	97.4	97	114.2	High	High	High	High	High	High
O60218	Aldo-keto reductase family 1 member B10 OS=Homo sapiens OX=9606 GN=AKR1B10 PE=1 SV=2	0	26.389	17	5	37	1	1	1	36	163	16.4	5	4	1.284	0.36	87.6	112.4	3.42	28.63	92.7	95.4	89.1	131.1	119	72.7	High	High	High	High	High	High	Acetyl [N-Term]
Q3MJ62	Zinc finger and SCAN domain-containing protein 23 OS=Homo sapiens OX=9606 GN=ZSCAN23 PE=1 SV=1	0.003	4.077	2	1	4	0	1	1	44.9	0	2.1	1	1	1.032	0.05	98.4	101.6	1.78	15.84	96.7	97.2	94	99.8	90.1	122.2	High	High	High	High	High	High
Q8IXQ4	GPALPP motifs-containing protein 1 OS=Homo sapiens OX=9606 GN=GPALPP1 PE=1 SV=1	0	10.599	7	2	6	0	2	1	38.1	61	6.22	2	2	0.991	-0.01	100.4	99.6	21.4	13.41	91	132	94.8	94	81.5	106.7	High	High	High	High	High	High
Q9Y5A9	YTH domain-containing family protein 2 OS=Homo sapiens OX=9606 GN=YTHDF2 PE=1 SV=2	0	61.375	17	10	58	0	6	1	62.3	333	48.89	9	10	0.885	-0.18	106.1	93.9	12.61	0.84	111.8	109.6	88.2	97.5	97	95.9	High	High	High	High	High	High
Q96AT1	Uncharacterized protein KIAA1143 OS=Homo sapiens OX=9606 GN=KIAA1143 PE=1 SV=2	0.019	2.119	7	1	4	1	1	1	17.5	16	1.74	1	1	0.743	-0.43	114.8	85.2	33.04	15.97	67.7	133.4	126.1	93.7	103.9	75.2	High	High	High	High	High	High
O75821	Eukaryotic translation initiation factor 3 subunit G OS=Homo sapiens OX=9606 GN=EIF3G PE=1 SV=2	0	74.13	35	12	85	12	12	1	35.6	310	48.68	12	11	0.995	-0.01	100.3	99.7	14.9	4.8	105.1	104.5	79.9	108.2	98.3	104	High	High	High	High	High	High
P49674	Casein kinase I isoform epsilon OS=Homo sapiens OX=9606 GN=CSNK1E PE=1 SV=1	0.001	5.576	6	2	4	1	2	1	47.3	0	3.81	2	2	1.255	0.33	88.7	111.3	13.17	21.56	83	107.6	92.4	121.5	116	79.5	High	High	High	High	High	High
Q9H4A4	Aminopeptidase B OS=Homo sapiens OX=9606 GN=RNPEP PE=1 SV=2	0	34.277	9	4	28	4	4	1	72.5	123	24.95	4	4	1.127	0.17	94	106	17.21	3.66	114	81.3	92.9	104.7	107.2	99.8	High	High	High	High	High	High
Q9NQP4	Prefoldin subunit 4 OS=Homo sapiens OX=9606 GN=PFDN4 PE=1 SV=1	0	10.329	16	2	10	2	2	1	15.3	50	5.17	2	2	1.044	0.06	97.8	102.2	5.13	9.61	92.6	97.5	102.6	101.8	112.6	92.9	High	High	High	High	High	High
P49746	Thrombospondin-3 OS=Homo sapiens OX=9606 GN=THBS3 PE=1 SV=1	0.004	3.996	2	1	2	1	1	1	104.1	22	3.04	1	1	1.04	0.06	98.1	101.9	9.99	10.08	86.5	98.8	105.7	92.8	113.6	102.7	High	High	High	High	High	High
O95445	Apolipoprotein M OS=Homo sapiens OX=9606 GN=APOM PE=1 SV=2	0.031	1.65	4	1	2	0	1	1	21.2	0	1.75	1	1	0.853	-0.23	107.9	92.1	6.88	12.81	108.2	95	106.1	89	90.5	111.2	High	High	High	High	High	High
Q5HYJ3	Protein FAM76B OS=Homo sapiens OX=9606 GN=FAM76B PE=1 SV=3	0.001	5.238	5	2	6	2	2	1	38.7	28	2.15	2	2	1.139	0.19	93.5	106.5	9.05	9.36	90.6	107.3	94	109.4	107.1	91.7	High	High	High	High	High	High
Q9UIQ6	Leucyl-cystinyl aminopeptidase OS=Homo sapiens OX=9606 GN=LNPEP PE=1 SV=3	0.025	1.885	1	1	2	0	1	1	117.3	17	0	1	1	1.001	0	100	100	8.54	19.25	94.3	103.9	87.7	91.8	94.4	127.9	High	High	High	High	High	High
Q86X67	Nucleoside diphosphate-linked moiety X motif 13 OS=Homo sapiens OX=9606 GN=NUDT13 PE=2 SV=3	0.015	2.504	2	1	1	0	1	1	39.7		1.93		1	0.997	0	100.1	99.9	10.8	15.36	116.1	101	94.2	108.2	100.7	79.7	High	High	High	High	High	High
Q8N720	Zinc finger protein 655 OS=Homo sapiens OX=9606 GN=ZNF655 PE=1 SV=3	0.019	2.187	2	1	3	0	1	1	57.4	0	0	1	1	0.911	-0.13	104.6	95.4	31.78	6.72	144.3	101.8	76.7	92.7	86	98.5	High	High	High	High	High	High
P56211	cAMP-regulated phosphoprotein 19 OS=Homo sapiens OX=9606 GN=ARPP19 PE=1 SV=2	0	42.867	58	5	59	1	4	1	12.3	255	24.71	4	4	0.938	-0.09	103.2	96.8	15.72	5.82	105	119.3	86.7	100.6	98.4	90	High	High	High	High	High	High	Acetyl [N-Term]
Q9BQ61	Telomerase RNA component interacting RNase OS=Homo sapiens OX=9606 GN=TRIR PE=1 SV=1	0	9.923	6	2	16	2	2	1	18.4	51	7.21	2	2	0.798	-0.33	111.2	88.8	20.92	5.32	118.4	116.6	79.5	91.4	93.1	100.9	High	High	High	High	High	High
Q9HAV7	GrpE protein homolog 1, mitochondrial OS=Homo sapiens OX=9606 GN=GRPEL1 PE=1 SV=2	0	22.399	20	5	25	4	4	1	24.3	83	19.15	5	5	1.094	0.13	95.5	104.5	7.86	3.25	93.6	94	107.2	104.3	98	102.9	High	High	High	High	High	High
P17706	Tyrosine-protein phosphatase non-receptor type 2 OS=Homo sapiens OX=9606 GN=PTPN2 PE=1 SV=2	0.001	5.773	4	2	6	0	2	1	48.4	18	2.39	2	2	0.958	-0.06	102.1	97.9	9.65	2.79	101.2	112.5	92.8	100.9	97	95.6	High	High	High	High	High	High
Q7Z6V5	tRNA-specific adenosine deaminase 2 OS=Homo sapiens OX=9606 GN=ADAT2 PE=1 SV=1	0	6.881	6	1	3	0	1	1	21	24	4.25	1	1	1.075	0.1	96.4	103.6	12.77	5.07	84.7	97.5	109.6	106.6	96.8	104.8	High	High	High	High	High	High
O43709	Probable 18S rRNA (guanine-N(7))-methyltransferase OS=Homo sapiens OX=9606 GN=BUD23 PE=1 SV=2	0.014	2.682	4	1	1	0	1	1	31.9		0		1	0.858	-0.22	107.7	92.3	14.86	4.29	111.8	112.4	85.5	101.3	95.9	93.1	High	High	High	High	High	High
Q14011	Cold-inducible RNA-binding protein OS=Homo sapiens OX=9606 GN=CIRBP PE=1 SV=1	0	5.972	12	2	12	0	2	1	18.6	17	4.31	2	2	0.887	-0.17	106	94	11.28	62.28	89.8	91.9	74.2	67.6	79.6	196.9	High	High	High	High	High	High
Q9BRX9	WD repeat domain-containing protein 83 OS=Homo sapiens OX=9606 GN=WDR83 PE=1 SV=1	0.012	3.02	3	1	4	1	1	1	34.3	0	3.82	1	1	0.994	-0.01	100.3	99.7	13.02	12.17	102.4	105.4	82.2	101.9	91.5	116.6	High	High	High	High	High	High
Q9GZP4	PITH domain-containing protein 1 OS=Homo sapiens OX=9606 GN=PITHD1 PE=1 SV=1	0	22.942	23	4	12	0	4	1	24.2	98	8.83	4	4	0.968	-0.05	101.7	98.3	4.31	1.61	101.8	96.2	104.7	98.5	100.9	97.9	High	High	High	High	High	High
Q9C040	Tripartite motif-containing protein 2 OS=Homo sapiens OX=9606 GN=TRIM2 PE=1 SV=1	0	8.452	3	2	6	0	2	1	81.5	19	2.68	2	2	1.027	0.04	98.6	101.4	23.79	55.99	70.2	110.1	80.6	82.8	70.5	185.8	High	High	High	High	High	High
Q96Q83	Alpha-ketoglutarate-dependent dioxygenase alkB homolog 3 OS=Homo sapiens OX=9606 GN=ALKBH3 PE=1 SV=1	0	22.3	17	4	10	4	4	1	33.4	74	11.34	4	4	1.004	0.01	99.8	100.2	6.73	7.42	91	99.5	104	99.9	95.5	110.2	High	High	High	High	High	High
O43805	Sjoegren syndrome nuclear autoantigen 1 OS=Homo sapiens OX=9606 GN=SSNA1 PE=1 SV=2	0	16.13	29	3	12	3	3	1	13.6	113	9.53	3	2	1.012	0.02	99.4	100.6	3.52	2.54	101.8	95.2	100.6	102.6	97.9	101.9	High	High	High	High	High	High	Acetyl [N-Term]
C9JLW8	Mapk-regulated corepressor-interacting protein 1 OS=Homo sapiens OX=9606 GN=MCRIP1 PE=1 SV=1	0	6.632	11	1	4	1	1	1	10.9	46	4.42	1	1	0.915	-0.13	104.4	95.6	13.91	43.87	77.9	103	89.9	82.2	81.7	165.4	High	High	High	High	High	High
O95372	Acyl-protein thioesterase 2 OS=Homo sapiens OX=9606 GN=LYPLA2 PE=1 SV=1	0	25.36	26	5	24	5	5	1	24.7	125	12.01	5	5	1.241	0.31	89.2	110.8	5.54	28.07	97.8	96.4	88.1	119.6	126.3	71.8	High	High	High	High	High	High
O75030	Microphthalmia-associated transcription factor OS=Homo sapiens OX=9606 GN=MITF PE=1 SV=2	0.028	1.732	2	1	2	0	1	1	58.8	0		1		0.965	-0.05	101.8	98.2	38.87	4.49	93.2	155.9	75.8	88.7	90	96.4	High	High	High	High	High	High
Q9BZL1	Ubiquitin-like protein 5 OS=Homo sapiens OX=9606 GN=UBL5 PE=1 SV=1	0.003	4.313	23	2	8	2	2	1	8.5	24	3.9	2	2	1.008	0.01	99.6	100.4	15.99	4.79	110	101	79.8	101.8	98.9	108.5	High	High	High	High	High	High
Q96BH1	E3 ubiquitin-protein ligase RNF25 OS=Homo sapiens OX=9606 GN=RNF25 PE=1 SV=1	0	6.339	7	2	4	2	2	1	51.2	30	1.99	2	2	0.973	-0.04	101.4	98.6	5.06	7.7	92.7	101.8	100.6	96.4	97.9	110.6	High	High	High	High	High	High
Q9H814	Phosphorylated adapter RNA export protein OS=Homo sapiens OX=9606 GN=PHAX PE=1 SV=1	0.018	2.375	3	1	4	1	1	1	44.4	23	2.27	1	1	0.951	-0.07	102.5	97.5	9.48	10.61	101.2	93.4	112.7	96.2	88	108.5	High	High	High	High	High	High
P62253	Ubiquitin-conjugating enzyme E2 G1 OS=Homo sapiens OX=9606 GN=UBE2G1 PE=1 SV=3	0	6.02	12	2	8	2	2	1	19.5	49	0	2	2	1.192	0.25	91.2	108.8	17.03	20.89	81.2	113.1	91.8	123.6	109.5	80.7	High	High	High	High	High	High
Q96F10	Diamine acetyltransferase 2 OS=Homo sapiens OX=9606 GN=SAT2 PE=1 SV=1	0.024	1.936	4	1	2	1	1	1	19.1	0		1		0.971	-0.04	101.5	98.5	12.27	4.3	102.8	84.1	106.4	99.5	99.8	107.3	High	High	High	High	High	High
P05204	Non-histone chromosomal protein HMG-17 OS=Homo sapiens OX=9606 GN=HMGN2 PE=1 SV=3	0	17.847	17	2	11	1	2	1	9.4	13	2	2	1	0.823	-0.28	109.7	90.3	17.16	8.99	113.1	114.1	82.9	106.6	90.3	93.1	High	High	High	High	High	High
P45973	Chromobox protein homolog 5 OS=Homo sapiens OX=9606 GN=CBX5 PE=1 SV=1	0	99.402	47	9	116	8	8	1	22.2	556	60.86	9	9	1.055	0.08	97.3	102.7	7.57	3.74	107.2	93.5	95.1	100.4	105.6	98.2	High	High	High	High	High	High
O60930	Ribonuclease H1 OS=Homo sapiens OX=9606 GN=RNASEH1 PE=1 SV=2	0.028	1.708	3	1	2	1	1	1	32	15	0	1	1	0.937	-0.09	103.2	96.8	16.58	20.64	90.2	123.5	98.8	92.6	77.9	117.1	High	High	High	High	High	High
Q16576	Histone-binding protein RBBP7 OS=Homo sapiens OX=9606 GN=RBBP7 PE=1 SV=1	0	63.039	27	10	70	1	5	1	47.8	451	56.33	10	10	1.115	0.16	94.6	105.4	11.69	3.82	92	90.8	111.2	105.6	102.6	97.8	High	High	High	High	High	High
P60953	Cell division control protein 42 homolog OS=Homo sapiens OX=9606 GN=CDC42 PE=1 SV=2	0	39.093	28	5	44	1	4	1	21.2	191	26.81	5	5	1.01	0.01	99.5	100.5	12.2	5.58	84.5	107.6	101.5	96.3	102.5	107.6	High	High	High	High	High	High
Q9UMX1	Suppressor of fused homolog OS=Homo sapiens OX=9606 GN=SUFU PE=1 SV=2	0.001	5.482	3	1	4	0	1	1	53.9	28	2.47	1	1	0.928	-0.11	103.7	96.3	15.42	9.44	99.1	120.4	89.3	92	91.6	107.7	High	High	High	High	High	High
Q14847	LIM and SH3 domain protein 1 OS=Homo sapiens OX=9606 GN=LASP1 PE=1 SV=2	0	118.139	45	13	162	0	13	1	29.7	939	112.71	13	12	1.023	0.03	98.8	101.2	11.24	3.07	98.3	109.1	87	105.4	99.6	100.6	High	High	High	High	High	High	Acetyl [N-Term]
Q99504	Eyes absent homolog 3 OS=Homo sapiens OX=9606 GN=EYA3 PE=1 SV=3	0.019	2.269	2	1	4	0	1	1	62.6	15		1		1.003	0	99.9	100.1	5.89	7.49	107.9	100.4	96.1	100.7	104.6	90.3	High	High	High	High	High	High	Acetyl [N-Term]
P18754	Regulator of chromosome condensation OS=Homo sapiens OX=9606 GN=RCC1 PE=1 SV=1	0	36.314	9	3	14	0	3	1	44.9	122	18.96	3	3	1.032	0.05	98.4	101.6	4.66	10.78	103.4	95.4	95.7	92.7	98.8	114	High	High	High	High	High	High
Q9Y5J9	Mitochondrial import inner membrane translocase subunit Tim8 B OS=Homo sapiens OX=9606 GN=TIMM8B PE=1 SV=1	0	12.733	22	2	10	2	2	1	9.3	55	9.85	2	2	0.981	-0.03	101	99	10.43	8.62	98.9	113.8	93.2	96.9	90.2	107	High	High	High	High	High	High
Q9Y2S6	Translation machinery-associated protein 7 OS=Homo sapiens OX=9606 GN=TMA7 PE=1 SV=1	0	12.892	25	3	18	2	3	1	7.1	44	6.33	2	3	0.824	-0.28	109.7	90.3	19.78	7.42	117	112.8	79.7	105.1	92.9	92.4	High	High	High	High	High	High
Q96HE7	ERO1-like protein alpha OS=Homo sapiens OX=9606 GN=ERO1A PE=1 SV=2	0	56.153	15	7	38	5	7	1	54.4	281	34.11	7	7	1.076	0.11	96.3	103.7	13.74	6.49	93.3	87.3	113	96.6	100.4	109.5	High	High	High	High	High	High
P07339	Cathepsin D OS=Homo sapiens OX=9606 GN=CTSD PE=1 SV=1	0	41.365	11	3	58	3	3	1	44.5	305	36.7	3	3	0.917	-0.12	104.3	95.7	12.8	25.04	98.4	82.6	106.8	90.2	87.9	134.1	High	High	High	High	High	High
P84090	Enhancer of rudimentary homolog OS=Homo sapiens OX=9606 GN=ERH PE=1 SV=1	0	64.672	49	5	78	5	5	1	12.3	385	37.18	5	3	1.036	0.05	98.2	101.8	3.96	2.15	97.2	103.9	97.1	100.7	98.4	102.8	High	High	High	High	High	High	Acetyl [N-Term]
Q13404	Ubiquitin-conjugating enzyme E2 variant 1 OS=Homo sapiens OX=9606 GN=UBE2V1 PE=1 SV=2	0	62.869	50	7	96	0	3	1	16.5	515	51.34	7	6	0.996	-0.01	100.2	99.8	4.04	4.19	101.5	101.6	94.6	96.4	101.2	104.8	High	High	High	High	High	High	Acetyl [N-Term]
Q9Y281	Cofilin-2 OS=Homo sapiens OX=9606 GN=CFL2 PE=1 SV=1	0	109.862	53	11	259	1	8	1	18.7	1612	164.22	10	10	1.019	0.03	99.1	100.9	5.01	1.83	104.4	94.5	98.9	100.7	102.6	98.9	High	High	High	High	High	High	Acetyl [N-Term]
P30048	Thioredoxin-dependent peroxide reductase, mitochondrial OS=Homo sapiens OX=9606 GN=PRDX3 PE=1 SV=3	0	13.918	11	3	15	0	3	1	27.7	96	12.74	3	3	0.947	-0.08	102.7	97.3	14.96	8.27	87.5	118.1	101.4	96	106.4	90.5	High	High	High	High	High	High
Q9UHD8	Septin-9 OS=Homo sapiens OX=9606 GN=SEPT9 PE=1 SV=2	0	18.511	9	5	16	0	5	1	65.4	75	7.56	5	5	1.038	0.05	98.1	101.9	5.36	7.97	96.4	104.8	95.1	93.9	100	109.9	High	High	High	High	High	High
Q08431	Lactadherin OS=Homo sapiens OX=9606 GN=MFGE8 PE=1 SV=2	0.025	1.927	2	1	2	0	1	1	43.1	28	1.89	1	1	0.983	-0.03	100.9	99.1	5.05	19.64	98	101.7	108.2	100	115.1	77.1	High	High	High	High	High	High
Q9Y3B8	Oligoribonuclease, mitochondrial OS=Homo sapiens OX=9606 GN=REXO2 PE=1 SV=3	0	20.702	14	3	15	0	3	1	26.8	109	9.6	3	3	0.995	-0.01	100.2	99.8	1.71	3.4	98.1	99	101.4	98.5	104.4	98.5	High	High	High	High	High	High
Q9UBI6	Guanine nucleotide-binding protein G(I)/G(S)/G(O) subunit gamma-12 OS=Homo sapiens OX=9606 GN=GNG12 PE=1 SV=3	0.018	2.379	10	1	2	1	1	1	8	0	1.92	1	1	0.921	-0.12	104.1	95.9	26.07	5.83	75	128.7	107.2	90	98.8	100.4	High	High	High	High	High	High
P47989	Xanthine dehydrogenase/oxidase OS=Homo sapiens OX=9606 GN=XDH PE=1 SV=4	0	24.006	5	6	26	5	6	1	146.3	84	6.29	6	6	1.005	0.01	99.8	100.2	7.22	8.78	97.2	92.3	106.3	94.9	97.7	111.5	High	High	High	High	High	High
Q93052	Lipoma-preferred partner OS=Homo sapiens OX=9606 GN=LPP PE=1 SV=1	0	53.539	14	7	35	6	6	1	65.7	166	25.13	7	7	0.971	-0.04	101.5	98.5	8.39	4.03	92.4	109.4	101.7	102.8	98.8	94.9	High	High	High	High	High	High
Q09028	Histone-binding protein RBBP4 OS=Homo sapiens OX=9606 GN=RBBP4 PE=1 SV=3	0	51.183	24	10	69	0	5	1	47.6	284	44.67	10	10	0.98	-0.03	101	99	5.95	2.35	101.5	92.5	103.6	99.5	99.3	103.5	High	High	High	High	High	High
Q13643	Four and a half LIM domains protein 3 OS=Homo sapiens OX=9606 GN=FHL3 PE=1 SV=4	0	61.706	37	7	48	7	7	1	31.2	274	41.61	7	7	1	0	100	100	4.91	5.98	106.6	97.4	98.8	105.2	98.8	93.4	High	High	High	High	High	High
O95486	Protein transport protein Sec24A OS=Homo sapiens OX=9606 GN=SEC24A PE=1 SV=2	0.002	4.748	2	2	4	0	2	1	119.7	26	3.85	2	2	1.032	0.05	98.4	101.6	15.46	7.94	83.5	96.7	113.7	111	99.8	95.2	High	High	High	High	High	High
P30043	Flavin reductase (NADPH) OS=Homo sapiens OX=9606 GN=BLVRB PE=1 SV=3	0	25.88	18	3	10	3	3	1	22.1	86	15.95	3	3	1.146	0.2	93.2	106.8	3.42	19.88	94.1	97.8	100.8	116.2	112.1	79	High	High	High	High	High	High
Q15084	Protein disulfide-isomerase A6 OS=Homo sapiens OX=9606 GN=PDIA6 PE=1 SV=1	0	27.022	13	4	20	0	4	1	48.1	214	24.49	4	4	1.01	0.01	99.5	100.5	3.83	1.89	100	103.1	95.5	102.1	101	98.4	High	High	High	High	High	High
P15880	40S ribosomal protein S2 OS=Homo sapiens OX=9606 GN=RPS2 PE=1 SV=2	0	14.091	16	4	14	4	4	1	31.3	38	4.97	4	4	0.905	-0.14	105	95	19.96	3.77	107.1	120.2	80.1	101.5	94.3	96.9	High	High	High	High	High	High
P10253	Lysosomal alpha-glucosidase OS=Homo sapiens OX=9606 GN=GAA PE=1 SV=4	0.025	1.874	1	1	4	1	1	1	105.3	19	3.94	1	1	0.896	-0.16	105.5	94.5	12.61	20.68	87.7	108.7	111.2	97.4	77.3	117.6	High	High	High	High	High	High
Q96AG4	Leucine-rich repeat-containing protein 59 OS=Homo sapiens OX=9606 GN=LRRC59 PE=1 SV=1	0	24.049	14	5	45	5	5	1	34.9	88	18.74	5	4	1.084	0.12	96	104	16.64	6.79	116.1	94	84.2	101.9	108.8	94.9	High	High	High	High	High	High
P15018	Leukemia inhibitory factor OS=Homo sapiens OX=9606 GN=LIF PE=1 SV=1	0.002	4.456	4	1	2	1	1	1	22	32	2.22	1	1	0.933	-0.1	103.5	96.5	14.97	4.28	107.3	81.4	106.4	99.3	106.7	99	High	High	High	High	High	High
O60925	Prefoldin subunit 1 OS=Homo sapiens OX=9606 GN=PFDN1 PE=1 SV=2	0	14.587	16	2	10	2	2	1	14.2	63	7.59	2	2	0.922	-0.12	104.1	95.9	6.19	11.58	107	102.5	94.6	89.9	94.4	111.6	High	High	High	High	High	High
P62140	Serine/threonine-protein phosphatase PP1-beta catalytic subunit OS=Homo sapiens OX=9606 GN=PPP1CB PE=1 SV=3	0	45.937	31	8	28	3	3	1	37.2	225	23.46	8	7	0.796	-0.33	111.4	88.6	26.62	41.9	79.7	135.1	100.5	80	64.8	140	High	High	High	High	High	High	Acetyl [N-Term]
P15559	NAD(P)H dehydrogenase [quinone] 1 OS=Homo sapiens OX=9606 GN=NQO1 PE=1 SV=1	0	11.931	7	2	12	0	2	1	30.8	55	3.96	2	2	1.087	0.12	95.8	104.2	16.8	16.13	116.3	85.4	91.3	99.2	87.6	120.2	High	High	High	High	High	High
Q96G74	OTU domain-containing protein 5 OS=Homo sapiens OX=9606 GN=OTUD5 PE=1 SV=1	0.001	4.7	2	1	4	0	1	1	60.6	14	2.79	1	1	0.942	-0.09	103	97	2.24	20.03	95.8	97.5	100.2	89	91.8	125.8	High	High	High	High	High	High
O15212	Prefoldin subunit 6 OS=Homo sapiens OX=9606 GN=PFDN6 PE=1 SV=1	0	27.413	46	6	21	6	6	1	14.6	125	10.63	6	4	0.978	-0.03	101.1	98.9	10.76	7.64	101	108	87.1	95.1	98.8	110	High	High	High	High	High	High	Acetyl [N-Term]
P01876	Immunoglobulin heavy constant alpha 1 OS=Homo sapiens OX=9606 GN=IGHA1 PE=1 SV=2	0.001	4.543	5	2	4	0	2	1	37.6	16	1.72	2	2	0.893	-0.16	105.7	94.3	28.98	26.41	73.9	103.7	134	92.6	72.7	123.1	High	High	High	High	High	High
P53803	DNA-directed RNA polymerases I, II, and III subunit RPABC4 OS=Homo sapiens OX=9606 GN=POLR2K PE=1 SV=1	0	11.119	31	1	12	1	1	1	7	91	7.28	1	1	1.018	0.03	99.1	100.9	16.24	18.87	107.5	106	79.3	107.9	118.4	80.9	High	High	High	High	High	High
Q9Y3E2	BolA-like protein 1 OS=Homo sapiens OX=9606 GN=BOLA1 PE=1 SV=1	0.026	1.827	5	1	2	1	1	1	14.3	0	1.64	1	1	0.819	-0.29	109.9	90.1	11.8	39.05	105.1	99.5	83.3	81.5	79.6	150.9	High	High	High	High	High	High
Q15056	Eukaryotic translation initiation factor 4H OS=Homo sapiens OX=9606 GN=EIF4H PE=1 SV=5	0	42.068	34	8	26	0	8	1	27.4	158	21.2	8	6	1.09	0.12	95.7	104.3	27.03	13.79	86.3	134.9	87.2	95.1	84.9	111.5	High	High	High	High	High	High	Acetyl [N-Term]
P60866	40S ribosomal protein S20 OS=Homo sapiens OX=9606 GN=RPS20 PE=1 SV=1	0	23.253	24	4	21	0	4	1	13.4	72	20.27	4	4	1.064	0.09	96.9	103.1	21.1	14.64	118.8	96.9	77.6	103.1	116.7	86.9	High	High	High	High	High	High
P27695	DNA-(apurinic or apyrimidinic site) lyase OS=Homo sapiens OX=9606 GN=APEX1 PE=1 SV=2	0	54.612	20	6	52	6	6	1	35.5	335	42.89	6	6	1.017	0.02	99.2	100.8	6.11	6.64	107.9	97.4	97.1	99	105.9	92.8	High	High	High	High	High	High
Q9NUM4	Transmembrane protein 106B OS=Homo sapiens OX=9606 GN=TMEM106B PE=1 SV=2	0.009	3.511	5	1	2	1	1	1	31.1	0	0	1	1	0.902	-0.15	105.2	94.8	1.32	38.46	97.2	97.1	94.9	87.6	74.2	148.9	High	High	High	High	High	High
Q9H875	PRKR-interacting protein 1 OS=Homo sapiens OX=9606 GN=PRKRIP1 PE=1 SV=1	0	21.126	19	3	17	1	3	1	21	80	8.22	3	3	0.905	-0.14	105	95	15.93	9.38	111.5	110.3	82.9	99.8	88.6	106.9	High	High	High	High	High	High
A1L3X4	Putative metallothionein MT1DP OS=Homo sapiens OX=9606 GN=MT1DP PE=5 SV=1	0	6.769	41	1	4	1	1	1	5	0		1		0.583	-0.78	126.3	73.7	10.92	60.13	92.8	106.7	115.5	61.8	62.3	161	High	High	High	High	High	High	Acetyl [N-Term]
Q9Y316	Protein MEMO1 OS=Homo sapiens OX=9606 GN=MEMO1 PE=1 SV=1	0	61.424	44	10	52	0	10	1	33.7	186	52.27	10	10	0.994	-0.01	100.3	99.7	13.79	12.25	113.1	105.2	85.9	106.5	104.6	84.7	High	High	High	High	High	High
O43768	Alpha-endosulfine OS=Homo sapiens OX=9606 GN=ENSA PE=1 SV=1	0	54.682	50	5	71	0	4	1	13.4	117	29.6	5	5	0.992	-0.01	100.4	99.6	10.46	15.74	96.2	109.9	89.7	95.4	89.4	119.5	High	High	High	High	High	High
O75934	Pre-mRNA-splicing factor SPF27 OS=Homo sapiens OX=9606 GN=BCAS2 PE=1 SV=1	0.015	2.514	4	1	2	1	1	1	26.1	0	2.28	1	1	1.102	0.14	95.1	104.9	6.04	17.95	93.6	105.2	96.8	106.7	81.2	116.5	High	High	High	High	High	High
P62308	Small nuclear ribonucleoprotein G OS=Homo sapiens OX=9606 GN=SNRPG PE=1 SV=1	0	11.704	34	3	22	0	3	1	8.5	46	11.43	3	3	0.948	-0.08	102.7	97.3	20.85	24.28	78.6	119.9	108.4	118.4	102.8	71.8	High	High	High	High	High	High
P55854	Small ubiquitin-related modifier 3 OS=Homo sapiens OX=9606 GN=SUMO3 PE=1 SV=2	0	30.942	24	3	92	0	2	1	11.6	604	61.44	3	3	1.041	0.06	98	102	20.56	3.57	124.6	96.1	83.9	100	101	94.4	High	High	High	High	High	High
Q5VZF2	Muscleblind-like protein 2 OS=Homo sapiens OX=9606 GN=MBNL2 PE=1 SV=2	0	19.281	12	5	23	0	1	1	40.5	78	12.93	5	5	1.477	0.56	80.8	119.2	34.23	52.55	66.4	131.1	89.7	139.3	132.4	41.1	High	High	High	High	High	High
P50552	Vasodilator-stimulated phosphoprotein OS=Homo sapiens OX=9606 GN=VASP PE=1 SV=3	0	14.512	12	4	12	4	4	1	39.8	78	11.29	4	3	1.031	0.04	98.5	101.5	12.85	0.44	97.8	112.5	87.1	100.8	101.4	100.5	High	High	High	High	High	High	Acetyl [N-Term]
O75496	Geminin OS=Homo sapiens OX=9606 GN=GMNN PE=1 SV=1	0.021	2.021	3	1	3	1	1	1	23.6	0	0	1	1	0.899	-0.15	105.3	94.7	14.28	19.24	86.3	103.1	115.2	83.1	92.6	119.6	High	High	High	High	High	High
P12273	Prolactin-inducible protein OS=Homo sapiens OX=9606 GN=PIP PE=1 SV=1	0	8.835	16	2	6	2	2	1	16.6	78	6.67	2	2	0.884	-0.18	106.1	93.9	18.54	27.28	83.7	101.1	121.6	89.4	76.4	127.7	High	High	High	High	High	High
O75197	Low-density lipoprotein receptor-related protein 5 OS=Homo sapiens OX=9606 GN=LRP5 PE=1 SV=2	0.022	1.981	1	1	2	1	1	1	179	0	0	1	1	0.943	-0.08	102.9	97.1	23.09	3.16	76.7	104.8	123.2	98.8	101.3	95.1	High	High	High	High	High	High
Q9UFW8	CGG triplet repeat-binding protein 1 OS=Homo sapiens OX=9606 GN=CGGBP1 PE=1 SV=2	0	8.582	15	2	4	2	2	1	18.8	33	3.09	2	2	1.197	0.26	91.1	108.9	32.54	3.79	82.6	140.6	83.3	99.7	93.6	100.2	High	High	High	High	High	High
Q9H3H3	UPF0696 protein C11orf68 OS=Homo sapiens OX=9606 GN=C11orf68 PE=1 SV=2	0	45.982	24	5	28	0	5	1	27.3	271	36.09	5	5	1.079	0.11	96.2	103.8	2.98	15.57	101.1	100.3	95.6	111.8	108.3	83	High	High	High	High	High	High
Q9BR61	Acyl-CoA-binding domain-containing protein 6 OS=Homo sapiens OX=9606 GN=ACBD6 PE=1 SV=1	0.009	3.455	3	1	4	1	1	1	31.1	0	0	1	1	1.006	0.01	99.7	100.3	5.23	8.55	101.3	93.5	103.3	91.4	102	108.4	High	High	High	High	High	High
P00505	Aspartate aminotransferase, mitochondrial OS=Homo sapiens OX=9606 GN=GOT2 PE=1 SV=3	0	103.585	33	16	120	2	16	1	47.5	412	79.79	15	15	0.99	-0.01	100.5	99.5	11.13	5.04	106.8	86.6	104.3	104.2	103.2	94.9	High	High	High	High	High	High
P63208	S-phase kinase-associated protein 1 OS=Homo sapiens OX=9606 GN=SKP1 PE=1 SV=2	0	45.952	36	8	86	3	8	1	18.6	173	25.17	8	8	1.017	0.02	99.1	100.9	4.91	7.46	96.9	96.4	105.1	98.6	108.8	94.2	High	High	High	High	High	High
Q9H477	Ribokinase OS=Homo sapiens OX=9606 GN=RBKS PE=1 SV=1	0.013	2.844	3	1	2	0	1	1	34.1	0	0	1	1	1.092	0.13	95.6	104.4	12.06	17.88	85.6	101.7	108.9	111.1	80.3	112.3	High	High	High	High	High	High
O15514	DNA-directed RNA polymerase II subunit RPB4 OS=Homo sapiens OX=9606 GN=POLR2D PE=1 SV=1	0	29.004	30	3	14	3	3	1	16.3	189	17.27	3	3	1.066	0.09	96.8	103.2	11.47	1.44	91.3	94.3	112.4	100.6	99.2	102.1	High	High	High	High	High	High
Q5MNZ9	WD repeat domain phosphoinositide-interacting protein 1 OS=Homo sapiens OX=9606 GN=WIPI1 PE=1 SV=3	0.007	3.761	4	2	4	0	2	1	48.6	0	0	2	2	0.919	-0.12	104.2	95.8	7.04	9.87	103.4	91.3	103.4	94.9	95	112.1	High	High	High	High	High	High
Q9NX55	Huntingtin-interacting protein K OS=Homo sapiens OX=9606 GN=HYPK PE=1 SV=2	0	17.343	26	2	8	2	2	1	14.7	76	11.18	2	2	1.082	0.11	96	104	8.92	3.42	94.4	109.7	94.3	102.2	96.5	102.7	High	High	High	High	High	High
Q13610	Periodic tryptophan protein 1 homolog OS=Homo sapiens OX=9606 GN=PWP1 PE=1 SV=1	0	10.684	2	1	8	1	1	1	55.8	58	6.28	1	1	0.994	-0.01	100.3	99.7	14.43	0.73	99.9	86.7	115.7	98.5	99.3	99.9	High	High	High	High	High	High
Q9H910	Jupiter microtubule associated homolog 2 OS=Homo sapiens OX=9606 GN=JPT2 PE=1 SV=1	0	17.373	15	3	20	0	3	1	20.1	96	13.09	3	3	0.948	-0.08	102.6	97.4	21.6	7.51	105.3	116.2	75	109.3	94.3	99.9	High	High	High	High	High	High
Q9UJ68	Mitochondrial peptide methionine sulfoxide reductase OS=Homo sapiens OX=9606 GN=MSRA PE=1 SV=1	0	6.867	9	2	6	0	2	1	26.1	15	0	2	2	0.876	-0.19	106.6	93.4	21.17	5.85	76.8	117.2	109.5	95.1	95.9	105.5	High	High	High	High	High	High
P50281	Matrix metalloproteinase-14 OS=Homo sapiens OX=9606 GN=MMP14 PE=1 SV=3	0	78.326	20	12	77	11	12	1	65.9	281	53.99	12	12	1.045	0.06	97.8	102.2	11.25	0.45	96	90.4	112	101.1	100.3	100.3	High	High	High	High	High	High
P28074	Proteasome subunit beta type-5 OS=Homo sapiens OX=9606 GN=PSMB5 PE=1 SV=3	0	13.279	14	3	8	0	3	1	28.5	59	4.65	3	3	0.87	-0.2	107	93	10.22	23.83	101.7	107.1	87.6	88.4	86.2	129	High	High	High	High	High	High
P45452	Collagenase 3 OS=Homo sapiens OX=9606 GN=MMP13 PE=1 SV=1	0.017	2.437	1	1	2	1	1	1	53.8	0	0	1	1	1.064	0.09	96.9	103.1	19.93	16.53	116.4	102.8	77.5	109.3	112.1	81.9	High	High	High	High	High	High
O00534	von Willebrand factor A domain-containing protein 5A OS=Homo sapiens OX=9606 GN=VWA5A PE=2 SV=2	0	9.767	3	2	14	1	2	1	86.4	39	7.83	2	2	1.058	0.08	97.2	102.8	4.85	9.64	99.1	96.4	105.9	105.3	104.8	88.5	High	High	High	High	High	High
Q969M7	NEDD8-conjugating enzyme UBE2F OS=Homo sapiens OX=9606 GN=UBE2F PE=1 SV=1	0	17.299	23	4	14	0	4	1	21.1	84	7	4	3	1.211	0.28	90.4	109.6	24.92	13.06	80	126.7	89.8	108.8	108.8	85.9	High	High	High	High	High	High	Acetyl [N-Term]
P17931	Galectin-3 OS=Homo sapiens OX=9606 GN=LGALS3 PE=1 SV=5	0	32.833	13	3	28	3	3	1	26.1	213	31.19	3	3	1.201	0.26	90.9	109.1	15.21	32.54	84.9	114.5	96.1	125.3	115.4	63.8	High	High	High	High	High	High
Q96F24	Nuclear receptor-binding factor 2 OS=Homo sapiens OX=9606 GN=NRBF2 PE=1 SV=1	0.008	3.78	4	1	2	0	1	1	32.4	20	3.12	1	1	1.043	0.06	97.9	102.1	13.37	7.31	89.8	115.7	96.4	100.6	91.6	105.9	High	High	High	High	High	High
P13667	Protein disulfide-isomerase A4 OS=Homo sapiens OX=9606 GN=PDIA4 PE=1 SV=2	0	171.545	27	18	141	16	16	1	72.9	951	111.03	17	18	1.006	0.01	99.7	100.3	8.99	0.54	98.8	92.2	110.1	99.4	99.3	100.2	High	High	High	High	High	High
Q96SZ5	2-aminoethanethiol dioxygenase OS=Homo sapiens OX=9606 GN=ADO PE=1 SV=2	0	6.168	7	2	5	2	2	1	29.7	0	0	2	2	0.99	-0.01	100.5	99.5	18.67	12.46	79.8	106.6	116.1	105.6	107	84.9	High	High	High	High	High	High
Q9Y294	Histone chaperone ASF1A OS=Homo sapiens OX=9606 GN=ASF1A PE=1 SV=1	0	8.28	11	2	4	1	2	1	23	41	4.61	2	2	0.908	-0.14	104.8	95.2	16.61	2.33	81.3	110	110.6	101.4	99.8	96.8	High	High	High	High	High	High
O14773	Tripeptidyl-peptidase 1 OS=Homo sapiens OX=9606 GN=TPP1 PE=1 SV=2	0	10.09	3	1	2	1	1	1	61.2	73	4.37	1	1	0.914	-0.13	104.5	95.5	31.71	11.42	128.3	65.8	109.6	100.2	109.3	86.9	High	High	High	High	High	High
Q3ZCQ3	Membrane protein FAM174B OS=Homo sapiens OX=9606 GN=FAM174B PE=2 SV=2	0.019	2.313	4	1	2	1	1	1	17	20	0	1	1	0.988	-0.02	100.6	99.4	38.56	16.91	129.9	109.6	56.3	108.3	114	81.9	High	High	High	High	High	High
Q5JSP0	FYVE, RhoGEF and PH domain-containing protein 3 OS=Homo sapiens OX=9606 GN=FGD3 PE=1 SV=1	0.007	3.9	2	1	4	0	1	1	79.4	27	2.23	1	1	1.081	0.11	96.1	103.9	15.3	5.98	88.7	92.9	116.9	100.4	94.6	106.6	High	High	High	High	High	High
Q9Y5L4	Mitochondrial import inner membrane translocase subunit Tim13 OS=Homo sapiens OX=9606 GN=TIMM13 PE=1 SV=1	0	32.51	39	3	35	3	3	1	10.5	144	16.18	3	3	0.955	-0.07	102.3	97.7	14.51	16.68	115	96.7	86.5	92.4	89.5	119.9	High	High	High	High	High	High
O95861	3'(2'),5'-bisphosphate nucleotidase 1 OS=Homo sapiens OX=9606 GN=BPNT1 PE=1 SV=1	0	33.321	19	5	38	0	5	1	33.4	190	24.59	5	5	1.09	0.12	95.7	104.3	5.64	15.36	96.3	98.1	106.9	107	109.7	82	High	High	High	High	High	High
P53621	Coatomer subunit alpha OS=Homo sapiens OX=9606 GN=COPA PE=1 SV=2	0	65.604	8	9	43	0	9	1	138.3	279	39.45	9	9	0.981	-0.03	100.9	99.1	5.05	9.88	102.2	94.5	104.1	100.3	109.3	89.6	High	High	High	High	High	High
Q7L592	Protein arginine methyltransferase NDUFAF7, mitochondrial OS=Homo sapiens OX=9606 GN=NDUFAF7 PE=1 SV=1	0.003	4.155	3	1	4	0	1	1	49.2	16	2.28	1	1	0.965	-0.05	101.8	98.2	7.23	10.81	107.3	98.9	92.9	95.5	112.7	92.7	High	High	High	High	High	High
O14770	Homeobox protein Meis2 OS=Homo sapiens OX=9606 GN=MEIS2 PE=1 SV=2	0	6.144	4	2	4	0	2	1	51.8	29	4.69	2	2	1.017	0.02	99.2	100.8	12.83	18.7	103.8	109.6	85.2	105.6	116.2	79.6	High	High	High	High	High	High
Q96PM5	RING finger and CHY zinc finger domain-containing protein 1 OS=Homo sapiens OX=9606 GN=RCHY1 PE=1 SV=1	0	10.438	10	3	10	0	3	1	30.1	40	4.17	3	3	1.022	0.03	98.9	101.1	3.54	8.9	103.1	96.2	101	103.2	106.6	89.8	High	High	High	High	High	High
Q9Y5J7	Mitochondrial import inner membrane translocase subunit Tim9 OS=Homo sapiens OX=9606 GN=TIMM9 PE=1 SV=1	0	31.246	60	5	28	5	5	1	10.4	174	18.49	5	4	0.978	-0.03	101.1	98.9	3.2	4.38	96.4	100.7	102.7	98.5	105	96.7	High	High	High	High	High	High	Acetyl [N-Term]
Q9NPH0	Lysophosphatidic acid phosphatase type 6 OS=Homo sapiens OX=9606 GN=ACP6 PE=1 SV=3	0.028	1.708	2	1	2	0	1	1	48.9	20	0	1	1	1.214	0.28	90.3	109.7	18.74	20.61	90.3	88.6	122	113.3	109.7	76.1	High	High	High	High	High	High
O60232	Sjoegren syndrome/scleroderma autoantigen 1 OS=Homo sapiens OX=9606 GN=SSSCA1 PE=1 SV=1	0	21.605	15	2	12	2	2	1	21.5	129	12.21	2	2	0.978	-0.03	101.1	98.9	10.63	4.29	88.5	101.6	109.6	99.3	96.3	104.8	High	High	High	High	High	High
Q13555	Calcium/calmodulin-dependent protein kinase type II subunit gamma OS=Homo sapiens OX=9606 GN=CAMK2G PE=1 SV=4	0	16.495	7	4	10	0	1	1	62.6	50	8.1	4	4	1.034	0.05	98.3	101.7	8.63	5.54	95.5	94.7	110	106	95.1	98.7	High	High	High	High	High	High
O14907	Tax1-binding protein 3 OS=Homo sapiens OX=9606 GN=TAX1BP3 PE=1 SV=2	0	31.19	35	3	32	3	3	1	13.7	321	31.54	3	3	0.959	-0.06	102.1	97.9	5.31	10.66	98.6	105.8	95.4	94.6	93.3	112.4	High	High	High	High	High	High
Q8WVD5	RING finger protein 141 OS=Homo sapiens OX=9606 GN=RNF141 PE=1 SV=1	0.001	4.528	6	1	2	1	1	1	25.5	42	2.71	1	1	1.135	0.18	93.7	106.3	13.76	15.45	91.6	116	92.8	105.3	111.9	82.5	High	High	High	High	High	High
Q5TIE3	von Willebrand factor A domain-containing protein 5B1 OS=Homo sapiens OX=9606 GN=VWA5B1 PE=1 SV=2	0.034	1.571	0	1	2	0	1	1	133.7	20	1.82	1	1	1.127	0.17	94	106	13.77	19.22	115.1	88	97.1	109.5	112.5	77.8	High	High	High	High	High	High
Q04837	Single-stranded DNA-binding protein, mitochondrial OS=Homo sapiens OX=9606 GN=SSBP1 PE=1 SV=1	0.001	5.591	5	1	2	1	1	1	17.2	39	2.85	1	1	0.945	-0.08	102.8	97.2	10.14	3.57	104.9	88.3	106.7	103.9	97	99.1	High	High	High	High	High	High
