# Supplementary material for: Proteomics reveals the function reverse of MPSSS‐treated prostate cancer‐associated fibroblasts to suppress PC‐3 cell viability via the FoxO pathway
Source: Cancer Med. 2021 Mar 11;10(7):2509–22. doi: 10.1002/cam4.3825 (PMC7982613; doi:10.1002/cam4.3825)
Supplement: Supplementary file 5 — Table S4 [file CAM4-10-2509-s004.xlsx]

## Sheet: Sheet1
Accession	Description	Gene Symbol	Abundance Ratio: (MTlmwCAFS) / (lmwCAFS)	Abundance Ratio (log2): (MTlmwCAFS) / (lmwCAFS)	Abundance Ratio Adj. P-Value: (MTlmwCAFS) / (lmwCAFS)	Abundances (Grouped): lmwCAFS	Abundances (Grouped): MT-lmwCAFS	Abundances (Scaled): F1: 126, Control, lmwCAFS, R1	Abundances (Scaled): F1: 126, Control, lmwCAFS, R2	Abundances (Scaled): F1: 126, Control, lmwCAFS, R3	Abundances (Scaled): F1: 129, Sample, MT-lmwCAFS, R1	Abundances (Scaled): F1: 129, Sample, MT-lmwCAFS, R2	Abundances (Scaled): F1: 129, Sample, MT-lmwCAFS, R3	P.Value	Adj. P-Value
P04156	Tyrosine-protein kinase receptor UFO OS=Homo sapiens OX=9606 GN=AXL PE=1 SV=4	PRNP	0.392	-1.35	0.363892	143.7	56.3	139.9	137.8	152.6	54.9	53.1	61.7	0.000366235	0.0155973
P16035	Metalloproteinase inhibitor 2 OS=Homo sapiens OX=9606 GN=TIMP2 PE=1 SV=2	TIMP2	0.441	-1.18	0.00878283	138.8	61.2	132.6	133	155.3	56	58.6	64.5	0.00462874	0.0446869
P39905	Glial cell line-derived neurotrophic factor OS=Homo sapiens OX=9606 GN=GDNF PE=1 SV=1	GDNF	0.464	-1.11	0.286196	136.6	63.4	135.7	144.5	135.9	66.1	63.1	54.8	7.57066e-05	0.0137029
Q14766	Latent-transforming growth factor beta-binding protein 1 OS=Homo sapiens OX=9606 GN=LTBP1 PE=1 SV=4	LTBP1	0.478	-1.07	0.02525	135.4	64.6	131.7	146.8	127.7	62.9	62.9	68	0.00397881	0.0415205
P13497	Bone morphogenetic protein 1 OS=Homo sapiens OX=9606 GN=BMP1 PE=1 SV=2	BMP1	0.483	-1.05	0.087909	134.9	65.1	135.2	134.2	126.7	64.8	61.3	77.8	0.00137966	0.032509
P15291	Beta-1,4-galactosyltransferase 1 OS=Homo sapiens OX=9606 GN=B4GALT1 PE=1 SV=5	B4GALT1	0.489	-1.03	0.0977421	134.3	65.7	143.8	128.6	134.7	68.7	65.9	58.2	0.00034926	0.0155973
Q15818	Neuronal pentraxin-1 OS=Homo sapiens OX=9606 GN=NPTX1 PE=2 SV=2	NPTX1	0.492	-1.02	0.0499064	134.1	65.9	134.5	125.6	138.4	62.5	66.1	72.8	0.000229825	0.0151267
Q9UN70	Protocadherin gamma-C3 OS=Homo sapiens OX=9606 GN=PCDHGC3 PE=1 SV=1	PCDHGC3	0.494	-1.02	0.285793	133.8	66.2	118.9	127.7	145.9	63.1	62.1	82.2	0.0043768	0.0440112
Q9UKM7	Endoplasmic reticulum mannosyl-oligosaccharide 1,2-alpha-mannosidase OS=Homo sapiens OX=9606 GN=MAN1B1 PE=1 SV=2	MAN1B1	0.512	-0.97	0.704614	132.3	67.7	134.6	129.3	129.8	75.2	66.4	64.7	0.000435914	0.0166106
Q07507	Dermatopontin OS=Homo sapiens OX=9606 GN=DPT PE=1 SV=2	DPT	0.516	-0.95	0.0702716	131.9	68.1	120.4	130.2	141.5	66	67.2	74.7	0.00373478	0.0401816
Q14031	Collagen alpha-6(IV) chain OS=Homo sapiens OX=9606 GN=COL4A6 PE=1 SV=3	COL4A6	0.525	-0.93	0.395061	131.1	68.9	122	134.9	139.8	70.8	71	61.4	0.0012873	0.0322287
P49765	Protein FAM3C OS=Homo sapiens OX=9606 GN=FAM3C PE=1 SV=1	VEGFB	0.53	-0.92	0.734286	130.8	69.2	129.6	120	142.3	64.9	68.6	74.7	0.00445329	0.0441669
Q92520	Vascular endothelial growth factor B OS=Homo sapiens OX=9606 GN=VEGFB PE=1 SV=2	FAM3C; WNT16	0.53	-0.92	0.0780456	130.7	69.3	145.1	127.5	130.1	69	49	79.3	0.0052058	0.0459634
P20827	Ephrin-A1 OS=Homo sapiens OX=9606 GN=EFNA1 PE=1 SV=2	EFNA1	0.533	-0.91	0.7232	130.5	69.5	114.2	132.3	131.7	84.9	70.2	66.7	0.0030992	0.0381061
O94985	Calsyntenin-1 OS=Homo sapiens OX=9606 GN=CLSTN1 PE=1 SV=1	CLSTN1	0.549	-0.87	0.103142	129.1	70.9	128.8	116.7	135.1	66.5	70.7	82.2	0.0018136	0.0354878
Q9NS15	Latent-transforming growth factor beta-binding protein 3 OS=Homo sapiens OX=9606 GN=LTBP3 PE=1 SV=4	LTBP3	0.568	-0.82	0.164276	127.5	72.5	126.9	131.1	121.6	72.1	70.4	77.9	0.000148732	0.014143
Q8WXG9	G-protein coupled receptor 98 OS=Homo sapiens OX=9606 GN=GPR98 PE=1 SV=2	GPR98; ADGRV1	0.595	-0.75	0.497293	125.4	74.6	127.3	126.1	118.6	79.3	73.7	75	0.000350333	0.0155973
O60462	Neuropilin-2 OS=Homo sapiens OX=9606 GN=NRP2 PE=1 SV=3	NRP2	0.617	-0.7	0.286196	123.6	76.4	121.2	119.4	131.5	74.8	74.4	78.7	0.00274855	0.0368509
Q13443	Disintegrin and metalloproteinase domain-containing protein 9 OS=Homo sapiens OX=9606 GN=ADAM9 PE=1 SV=1	ADAM9	0.628	-0.67	0.570217	122.9	77.1	130.8	117.5	123.6	71.9	77.6	78.5	0.00145828	0.032509
Q9UNW1	Multiple inositol polyphosphate phosphatase 1 OS=Homo sapiens OX=9606 GN=MINPP1 PE=1 SV=1	MINPP1	0.631	-0.66	0.594928	122.6	77.4	129.7	122.8	120.7	82.4	77.5	66.9	0.00195845	0.0368509
O94766	Galactosylgalactosylxylosylprotein 3-beta-glucuronosyltransferase 3 OS=Homo sapiens OX=9606 GN=B3GAT3 PE=1 SV=2	B3GAT3	0.651	-0.62	0.45671	121.1	78.9	120.4	117.3	125.5	72.7	78.4	85.6	0.00143565	0.032509
Q14114	Low-density lipoprotein receptor-related protein 8 OS=Homo sapiens OX=9606 GN=LRP8 PE=1 SV=4	LRP8	0.667	-0.58	0.888881	120	80	119.5	126.8	119.7	69.7	79.8	84.3	0.0025121	0.0368509
Q10472	Polypeptide N-acetylgalactosaminyltransferase 1 OS=Homo sapiens OX=9606 GN=GALNT1 PE=1 SV=1	GALNT1	0.672	-0.57	0.45671	119.6	80.4	120.9	116.5	122.8	81.2	81.4	77.2	0.000118055	0.014143
P09238	Stromelysin-2 OS=Homo sapiens OX=9606 GN=MMP10 PE=1 SV=1	MMP10	0.68	-0.56	0.537786	119.1	80.9	126.2	110.2	123.4	83.9	86.9	69.5	0.0055756	0.0480563
Q9Y2B0	Protein canopy homolog 2 OS=Homo sapiens OX=9606 GN=CNPY2 PE=1 SV=1	CNPY2	0.686	-0.54	0.537786	118.6	81.4	114.8	119.3	120.3	81.8	83.9	79.9	0.000141173	0.014143
P02751	Fibronectin OS=Homo sapiens OX=9606 GN=FN1 PE=1 SV=4	FN1	0.711	-0.49	0.537786	116.9	83.1	113.6	116.4	120.1	79.1	82.7	88.2	0.000840518	0.0276607
P62072	Mitochondrial import inner membrane translocase subunit Tim10 OS=Homo sapiens OX=9606 GN=TIMM10 PE=1 SV=1	TIMM10	0.74	-0.43	0.738373	114.9	85.1	113.7	117.4	112.2	83.8	88.7	84.1	0.000199658	0.0144853
P13674	Prolyl 4-hydroxylase subunit alpha-1 OS=Homo sapiens OX=9606 GN=P4HA1 PE=1 SV=2	NIT2	0.74	-0.43	0.869721	115	85	124	109.2	115.7	88.6	85.6	76.8	0.00467922	0.0446869
Q9NQR4	Omega-amidase NIT2 OS=Homo sapiens OX=9606 GN=NIT2 PE=1 SV=1	P4HA1	0.744	-0.43	0.863927	114.7	85.3	114.8	116.2	108.6	82.8	85.4	92.1	0.00209181	0.0368509
Q9Y263	Phospholipase A-2-activating protein OS=Homo sapiens OX=9606 GN=PLAA PE=1 SV=2	PLAA	1.308	0.39	0.907134	86.6	113.4	86.7	88.4	83.6	116.6	113.4	111.3	0.000200073	0.0144853
O43813	LanC-like protein 1 OS=Homo sapiens OX=9606 GN=LANCL1 PE=1 SV=1	LANCL1	1.308	0.39	0.949256	86.7	113.3	79.9	86.7	90.5	108.9	120.6	113.4	0.00352657	0.0398943
O14562	Ubiquitin domain-containing protein UBFD1 OS=Homo sapiens OX=9606 GN=UBFD1 PE=1 SV=2	UBFD1	1.32	0.4	0.89414	86.2	113.8	91.2	86.3	80.3	110.7	113.9	117.6	0.00315626	0.0381061
Q99622	Protein C10 OS=Homo sapiens OX=9606 GN=C12orf57 PE=1 SV=1	C12orf57	1.323	0.4	0.956376	86.1	113.9	87.6	87.3	81.7	117	110.8	115.5	0.000419455	0.0166106
P35659	Protein DEK OS=Homo sapiens OX=9606 GN=DEK PE=1 SV=1	RPS4X	1.336	0.42	0.922538	85.6	114.4	84.8	90.4	83.5	117.5	113.3	110.7	0.000694273	0.0239359
Q13901	Nuclear nucleic acid-binding protein C1D OS=Homo sapiens OX=9606 GN=C1D PE=1 SV=1	DEK	1.337	0.42	0.883848	85.6	114.4	84.9	90.1	80.6	113.6	120.9	110	0.00236639	0.0368509
Q9Y692	Glucocorticoid modulatory element-binding protein 1 OS=Homo sapiens OX=9606 GN=GMEB1 PE=1 SV=2	GMEB1	1.338	0.42	0.920083	85.5	114.5	84.9	91.6	84.8	113.7	106.4	118.6	0.00603094	0.0498208
P36776	Lon protease homolog, mitochondrial OS=Homo sapiens OX=9606 GN=LONP1 PE=1 SV=2	LONP1	1.34	0.42	0.921462	85.5	114.5	86	86.8	82.1	120	115.2	110	0.00280294	0.0368969
P62701	40S ribosomal protein S4, X isoform OS=Homo sapiens OX=9606 GN=RPS4X PE=1 SV=2	C1D	1.341	0.42	0.904292	85.4	114.6	85	88.2	80	122.1	110.7	114	0.00252516	0.0368509
P61086	Ubiquitin-conjugating enzyme E2 K OS=Homo sapiens OX=9606 GN=UBE2K PE=1 SV=3	UBE2K	1.354	0.44	0.877631	85	115	84.1	84.4	92.4	114.3	118.6	106.3	0.00554486	0.0480563
P06276	Cholinesterase OS=Homo sapiens OX=9606 GN=BCHE PE=1 SV=1	BCHE	1.363	0.45	0.888881	84.6	115.4	83.7	81.9	92.5	118.5	109.3	114.1	0.00311692	0.0381061
P59998	Actin-related protein 2/3 complex subunit 4 OS=Homo sapiens OX=9606 GN=ARPC4 PE=1 SV=3	ARPC4	1.368	0.45	0.909404	84.4	115.6	84	75.2	88.1	114.9	124.3	113.4	0.00245716	0.0368509
P24666	Low molecular weight phosphotyrosine protein phosphatase OS=Homo sapiens OX=9606 GN=ACP1 PE=1 SV=3	SMAD2	1.377	0.46	0.888881	84.1	115.9	86.7	84.1	81.5	115.8	114.6	117.4	0.000288336	0.0155973
Q15796	Mothers against decapentaplegic homolog 2 OS=Homo sapiens OX=9606 GN=SMAD2 PE=1 SV=1	ACP1	1.379	0.46	0.863927	84.1	115.9	85.4	86.3	80.3	118.3	117.8	111.9	0.000340535	0.0155973
Q96HR8	H/ACA ribonucleoprotein complex non-core subunit NAF1 OS=Homo sapiens OX=9606 GN=NAF1 PE=1 SV=2	UNC119	1.401	0.49	0.881971	83.3	116.7	90.5	80	84.3	118.1	118.7	108.5	0.00262704	0.0368509
Q13432	Protein unc-119 homolog A OS=Homo sapiens OX=9606 GN=UNC119 PE=1 SV=1	NAF1	1.409	0.49	0.869721	83	117	80	87.3	82.8	116.6	115.6	117.7	0.00228708	0.0368509
Q6NW29	RWD domain-containing protein 4 OS=Homo sapiens OX=9606 GN=RWDD4 PE=1 SV=3	RWDD4	1.418	0.5	0.871986	82.7	117.3	83.2	85.5	81	118	110	122.3	0.00605556	0.0498208
Q9UNE7	E3 ubiquitin-protein ligase CHIP OS=Homo sapiens OX=9606 GN=STUB1 PE=1 SV=2	STUB1	1.452	0.54	0.888881	81.6	118.4	86.7	81.3	81.8	111.5	119.8	118.9	0.000928315	0.0292217
O75351	Vacuolar protein sorting-associated protein 4B OS=Homo sapiens OX=9606 GN=VPS4B PE=1 SV=2	VPS4B	1.485	0.57	0.83726	80.5	119.5	86.2	81.4	72.6	126.9	120.9	111.9	0.00259008	0.0368509
Q96DI7	U5 small nuclear ribonucleoprotein 40 kDa protein OS=Homo sapiens OX=9606 GN=SNRNP40 PE=1 SV=1	SNRNP40	1.491	0.58	0.770455	80.3	119.7	80.2	88.6	71.9	119.6	126	113.6	0.00364736	0.0400104
O76071	Probable cytosolic iron-sulfur protein assembly protein CIAO1 OS=Homo sapiens OX=9606 GN=CIAO1 PE=1 SV=1	CIAO1	1.498	0.58	0.83726	80.1	119.9	83.2	80.1	78.7	117.1	121	119.9	2.96741e-05	0.00962881
Q8TB45	DEP domain-containing mTOR-interacting protein OS=Homo sapiens OX=9606 GN=DEPTOR PE=1 SV=2	DEPTOR	1.548	0.63	0.764841	78.5	121.5	80.7	77.7	78.4	120	121.4	121.8	1.60353e-05	0.00962881
Q15185	Prostaglandin E synthase 3 OS=Homo sapiens OX=9606 GN=PTGES3 PE=1 SV=1	PTGES3	1.575	0.66	0.621163	77.7	122.3	87	75.4	76.3	120.2	127.5	113.6	0.00176184	0.0354325
Q96M27	Protein PRRC1 OS=Homo sapiens OX=9606 GN=PRRC1 PE=1 SV=1	PRRC1	1.583	0.66	0.738373	77.4	122.6	77.3	66.7	83.1	122.4	121	129.5	0.00264163	0.0368509
Q99816	Tumor susceptibility gene 101 protein OS=Homo sapiens OX=9606 GN=TSG101 PE=1 SV=2	TSG101	1.584	0.66	0.740234	77.4	122.6	82.5	75.3	76	120.3	125.7	120.2	0.000156276	0.014143
P16152	Carbonyl reductase [NADPH] 1 OS=Homo sapiens OX=9606 GN=CBR1 PE=1 SV=3	DCP2	1.642	0.72	0.745981	75.7	124.3	78.1	63.1	79.6	128.5	128.1	122.6	0.00503177	0.0459155
Q8IU60	m7GpppN-mRNA hydrolase OS=Homo sapiens OX=9606 GN=DCP2 PE=1 SV=2	CBR1; SETD4	1.645	0.72	0.71099	75.6	124.4	67.3	85.6	76.5	129.9	125.8	115	0.00267838	0.0368509
Q99961	Endophilin-A2 OS=Homo sapiens OX=9606 GN=SH3GL1 PE=1 SV=1	SH3GL1	1.68	0.75	0.630223	74.6	125.4	74	76.1	71.8	124.2	124.3	129.5	3.98984e-05	0.00962881
P10600	Transforming growth factor beta-3 proprotein OS=Homo sapiens OX=9606 GN=TGFB3 PE=1 SV=1	TGFB3	1.723	0.79	0.738373	73.4	126.6	74.8	66.6	76.4	128.8	120.7	132.7	0.000338963	0.0155973
P27144	Adenylate kinase 4, mitochondrial OS=Homo sapiens OX=9606 GN=AK4 PE=1 SV=1	AK4; LOC100507855	1.732	0.79	0.391484	73.2	126.8	79.2	73.7	69	127.7	131.6	118.8	0.000556781	0.0201555
Q99584	Protein S100-A13 OS=Homo sapiens OX=9606 GN=S100A13 PE=1 SV=1	S100A13	1.75	0.81	0.535212	72.7	127.3	75.2	64.1	78	133.3	131.6	117.8	0.00115163	0.0322287
Q9Y2V2	Calcium-regulated heat-stable protein 1 OS=Homo sapiens OX=9606 GN=CARHSP1 PE=1 SV=2	CARHSP1	1.797	0.85	0.564617	71.5	128.5	70.2	81.3	64.5	126.2	125	132.7	0.00234471	0.0368509
Q9P0P0	E3 ubiquitin-protein ligase RNF181 OS=Homo sapiens OX=9606 GN=RNF181 PE=1 SV=1	RNF181	1.806	0.85	0.71099	71.3	128.7	71.1	85.4	66.7	116	128.4	132.4	0.00256505	0.0368509
O15305	Phosphomannomutase 2 OS=Homo sapiens OX=9606 GN=PMM2 PE=1 SV=1	PMM2	1.828	0.87	0.365455	70.7	129.3	71.9	75.1	63.8	139.6	131.4	118.2	0.00323516	0.0383976
Q8WWY3	U4/U6 small nuclear ribonucleoprotein Prp31 OS=Homo sapiens OX=9606 GN=PRPF31 PE=1 SV=2	PRPF31	1.839	0.88	0.45671	70.4	129.6	71.1	70.4	78.1	132.7	130.7	117.1	0.00244705	0.0368509
P51570	Galactokinase OS=Homo sapiens OX=9606 GN=GALK1 PE=1 SV=1	GALK1	1.88	0.91	0.696528	69.5	130.5	55.5	72.5	75.1	136.3	144.9	115.7	0.00513695	0.0459155
O00762	Ubiquitin-conjugating enzyme E2 C OS=Homo sapiens OX=9606 GN=UBE2C PE=1 SV=1	UBE2C	1.952	0.97	0.41612	67.7	132.3	61.8	79.7	67.5	131.7	119.9	139.5	0.00148176	0.032509
P50583	Bis(5'-nucleosyl)-tetraphosphatase [asymmetrical] OS=Homo sapiens OX=9606 GN=NUDT2 PE=1 SV=3	NUDT2	1.958	0.97	0.658264	67.6	132.4	82.5	67.7	61.8	133.3	122.1	132.5	0.00286019	0.0369782
Q96B02	Ubiquitin-conjugating enzyme E2 W OS=Homo sapiens OX=9606 GN=UBE2W PE=1 SV=1	UBE2W	2.046	1.03	0.30812	65.6	134.4	71	66.3	47.1	135.8	156.1	123.8	0.00362202	0.0400104
Q15785	Mitochondrial import receptor subunit TOM34 OS=Homo sapiens OX=9606 GN=TOMM34 PE=1 SV=2	TOMM34	2.061	1.04	0.315944	65.3	134.7	58.8	77.8	64.9	135.2	133.8	129.5	0.00414597	0.0422772
Q02447	Transcription factor Sp3 OS=Homo sapiens OX=9606 GN=SP3 PE=1 SV=3	SP3	2.165	1.11	0.347989	63.2	136.8	69.5	65	40.9	149.4	140.7	134.5	0.00401441	0.0415205
Q8IWL3	Iron-sulfur cluster co-chaperone protein HscB, mitochondrial OS=Homo sapiens OX=9606 GN=HSCB PE=1 SV=3	HSCB	2.447	1.29	0.311904	58	142	55.8	61.9	58.1	151.6	130.4	142.2	0.00315796	0.0381061
Q9H0A8	COMM domain-containing protein 4 OS=Homo sapiens OX=9606 GN=COMMD4 PE=1 SV=1	COMMD4	2.66	1.41	0.294692	54.6	145.4	74.5	51	50.9	135.6	156.7	131.3	0.00175813	0.0354325
Q9H0S4	Probable ATP-dependent RNA helicase DDX47 OS=Homo sapiens OX=9606 GN=DDX47 PE=1 SV=1	DDX47	3.034	1.6	0.172661	49.6	150.4	44.3	64.2	49.7	164.8	150.9	126.1	0.00497402	0.0459155
