# Supplementary material for: Proteomics reveals the function reverse of MPSSS‐treated prostate cancer‐associated fibroblasts to suppress PC‐3 cell viability via the FoxO pathway
Source: Cancer Med. 2021 Mar 11;10(7):2509–22. doi: 10.1002/cam4.3825 (PMC7982613; doi:10.1002/cam4.3825)
Supplement: Supplementary file 6 — Table S5 [file CAM4-10-2509-s001.xlsx]

## Sheet: Sheet1
Accession	Description	Gene symbol	Log(MT-lmwCAFS treated with PC-3 cells) / (lmwCAFS treated with PC-3 cells)	Abundance Ratio: (MT-lmwCAFS treated with PC-3 cells) / (lmwCAFS treated with PC-3 cells)	Abundances (Grouped): lmwCAFS treated with PC-3 cells	Abundances (Grouped): MT-lmwCAFS treated with PC-3 cells	Abundances (Scaled): F1: 126, Control, lmwCAFS treated with PC-3 cells, R1	Abundances (Scaled): F1: 126, Control, lmwCAFS treated with PC-3 cells, R2	Abundances (Scaled): F1: 126, Control, lmwCAFS treated with PC-3 cells, R3	Abundances (Scaled): F1: 129, Sample, MT-lmwCAFS treated with PC-3 cells, R1	Abundances (Scaled): F1: 129, Sample, MT-lmwCAFS treated with PC-3 cells, R2	Abundances (Scaled): F1: 129, Sample, MT-lmwCAFS treated with PC-3 cells, R3	T-test	Adj. P-Value
Q9UGM3	Deleted in malignant brain tumors 1 protein OS=Homo sapiens OX=9606 GN=DMBT1 PE=1 SV=2	DMBT1	-0.617983	0.241	161.2	38.8	159.2	154.5	175.3	43.2	29.4	38.3	0.00021146	0.0166693
P04732	Metallothionein-1E OS=Homo sapiens OX=9606 GN=MT1E PE=1 SV=1	MT1E	-0.512862	0.307	153	47	146.8	157.8	151.4	44.4	53	46.5	2.0525e-05	0.00835743
Q8WWX9	Selenoprotein M OS=Homo sapiens OX=9606 GN=SELENOM PE=1 SV=3	SELENOM	-0.270835	0.536	130.2	69.8	128.8	132.5	130.6	72.7	65.4	70	0.00014683	0.0159551
Q9NZV5	Selenoprotein N OS=Homo sapiens OX=9606 GN=SELENON PE=1 SV=5	SELENON	-0.266001	0.542	129.7	70.3	132.3	129.6	123.9	70.2	74.2	69.8	0.00019042	0.0163931
Q9BZQ6	ER degradation-enhancing alpha-mannosidase-like protein 3 OS=Homo sapiens OX=9606 GN=EDEM3 PE=1 SV=2	EDEM3	-0.262013	0.547	129.3	70.7	140.2	127.3	127	69.6	70.8	65	0.00166458	0.0332772
Q15004	PCNA-associated factor OS=Homo sapiens OX=9606 GN=PCLAF PE=1 SV=1	PCLAF	-0.25649	0.554	128.7	71.3	131.2	119	131.2	71	74.9	72.6	0.00337249	0.0439633
P02795	Metallothionein-2 OS=Homo sapiens OX=9606 GN=MT2A PE=1 SV=1	MT2A	-0.232102	0.586	126.1	73.9	118.4	124.8	135.3	67.4	80.8	73.2	0.00141406	0.0318419
Q02535	DNA-binding protein inhibitor ID-3 OS=Homo sapiens OX=9606 GN=ID3 PE=1 SV=2	ID3	-0.224026	0.597	125.3	74.7	117.6	126.1	125.7	75	74.1	81.5	0.00025559	0.0180438
O00291	Huntingtin-interacting protein 1 OS=Homo sapiens OX=9606 GN=HIP1 PE=1 SV=5	HIP1	-0.213249	0.612	124.1	75.9	118.8	126.5	124	74.3	75.9	80.5	0.00012204	0.014349
Q14534	Squalene monooxygenase OS=Homo sapiens OX=9606 GN=SQLE PE=1 SV=3	SQLE	-0.211125	0.615	123.8	76.2	120.3	128.8	124.1	76.3	78	72.5	0.00020035	0.0165456
Q6PGN9	Proline/serine-rich coiled-coil protein 1 OS=Homo sapiens OX=9606 GN=PSRC1 PE=1 SV=1	PSRC1	-0.207608	0.62	123.5	76.5	123.2	121.4	130.3	70.1	78.6	76.4	0.00018354	0.0163931
P04114	Apolipoprotein B-100 OS=Homo sapiens OX=9606 GN=APOB PE=1 SV=2	APOB	-0.206908	0.621	123.4	76.6	124.4	125.4	117.2	77.2	80.5	75.3	0.00043045	0.0216379
P37268	Squalene synthase OS=Homo sapiens OX=9606 GN=FDFT1 PE=1 SV=1	FDFT1	-0.205512	0.623	123.2	76.8	128.6	122.9	118.1	77.9	76.6	76	0.00333098	0.0438115
O95229	ZW10 interactor OS=Homo sapiens OX=9606 GN=ZWINT PE=1 SV=2	ZWINT	-0.203426	0.626	123	77	118.6	123.5	123.5	77	77.3	80	0.00010808	0.0138326
Q9H6V9	Lipid droplet-associated hydrolase OS=Homo sapiens OX=9606 GN=LDAH PE=1 SV=1	LDAH	-0.201349	0.629	122.8	77.2	127.6	122.9	116.8	80.2	75.3	77.2	0.00136677	0.0318026
Q8IZT6	Abnormal spindle-like microcephaly-associated protein OS=Homo sapiens OX=9606 GN=ASPM PE=1 SV=2	ASPM	-0.199971	0.631	122.6	77.4	125.3	119.4	123.6	75.6	78.1	78	0.00024741	0.0180438
P36969	Phospholipid hydroperoxide glutathione peroxidase OS=Homo sapiens OX=9606 GN=GPX4 PE=1 SV=3	GPX4	-0.19382	0.64	121.9	78.1	115.2	123.9	123.7	75.4	82.6	79.2	0.0004863	0.0217048
Q96HE9	Proline-rich protein 11 OS=Homo sapiens OX=9606 GN=PRR11 PE=1 SV=1	PRR11	-0.193142	0.641	121.9	78.1	126.6	116.7	122	78.8	78.2	77.7	0.003921	0.0468323
O00762	Ubiquitin-conjugating enzyme E2 C OS=Homo sapiens OX=9606 GN=UBE2C PE=1 SV=1	UBE2C	-0.19044	0.645	121.6	78.4	121.1	118.4	124.6	78	80.4	77.5	0.00025924	0.0180438
P57075	Ubiquitin-associated and SH3 domain-containing protein A OS=Homo sapiens OX=9606 GN=UBASH3A PE=1 SV=1	UBASH3A	-0.187755	0.649	121.3	78.7	121.7	127.3	115.2	84.1	72.8	79	0.00088516	0.0269314
P15923	Transcription factor E2-alpha OS=Homo sapiens OX=9606 GN=TCF3 PE=1 SV=1	TCF3	-0.185087	0.653	121	79	123.6	114.9	122.4	75.6	80	83.5	0.00039383	0.0211239
Q9Y448	Small kinetochore-associated protein OS=Homo sapiens OX=9606 GN=KNSTRN PE=1 SV=2	KNSTRN	-0.177832	0.664	120.2	79.8	114.8	123.7	119.5	78.5	79.4	84.2	0.00048	0.0217048
P13196	5-aminolevulinate synthase, nonspecific, mitochondrial OS=Homo sapiens OX=9606 GN=ALAS1 PE=1 SV=2	ALAS1	-0.176526	0.666	120.1	79.9	119.9	122.1	119	79.8	78.1	81.1	5.7795e-06	0.00835743
O15392	Baculoviral IAP repeat-containing protein 5 OS=Homo sapiens OX=9606 GN=BIRC5 PE=1 SV=3	BIRC5	-0.175224	0.668	119.9	80.1	117	119.2	120	86.7	77.5	79.6	0.00282745	0.0409479
Q9HCE9	Anoctamin-8 OS=Homo sapiens OX=9606 GN=ANO8 PE=1 SV=3	ANO8	-0.174574	0.669	119.8	80.2	120	120.1	120.1	78.9	80.5	80.3	0.00014771	0.0159551
P17707	S-adenosylmethionine decarboxylase proenzyme OS=Homo sapiens OX=9606 GN=AMD1 PE=1 SV=2	AMD1	-0.17134	0.674	119.5	80.5	118.5	117.9	125	77.9	80.7	79.9	0.00114592	0.0296642
O94782	Ubiquitin carboxyl-terminal hydrolase 1 OS=Homo sapiens OX=9606 GN=USP1 PE=1 SV=1	USP1	-0.16877	0.678	119.2	80.8	118.8	115.5	122.8	80.5	80	82.4	0.00125729	0.0308192
Q8IW19	Aprataxin and PNK-like factor OS=Homo sapiens OX=9606 GN=APLF PE=1 SV=1	APLF	-0.164944	0.684	118.7	81.3	115.8	129.1	116.7	74.8	83.6	79.9	0.0027486	0.0405682
Q96FC9	ATP-dependent DNA helicase DDX11 OS=Homo sapiens OX=9606 GN=DDX11 PE=1 SV=1	DDX11	-0.163043	0.687	118.5	81.5	115.2	121.8	118.4	81	82.2	81.3	0.00197929	0.0355708
Q9HCM4	Band 4.1-like protein 5 OS=Homo sapiens OX=9606 GN=EPB41L5 PE=1 SV=3	EPB41L5	-0.162412	0.688	118.5	81.5	122.5	117.3	114.9	85.9	78.6	80.7	0.00030747	0.0193902
Q16850	Lanosterol 14-alpha demethylase OS=Homo sapiens OX=9606 GN=CYP51A1 PE=1 SV=3	CYP51A1	-0.158641	0.694	118.1	81.9	119.5	119	110.9	82.5	85.9	82.2	0.00262679	0.0395489
P60520	Gamma-aminobutyric acid receptor-associated protein-like 2 OS=Homo sapiens OX=9606 GN=GABARAPL2 PE=1 SV=1	GABARAPL2	-0.152427	0.704	117.4	82.6	121.5	113.3	116.4	85	82	81.8	0.00153703	0.0326794
P04035	3-hydroxy-3-methylglutaryl-coenzyme A reductase OS=Homo sapiens OX=9606 GN=HMGCR PE=1 SV=1	HMGCR	-0.148742	0.71	116.9	83.1	118	118.7	112.9	79.5	87.2	83.8	0.00040568	0.0211239
O75845	Lathosterol oxidase OS=Homo sapiens OX=9606 GN=SC5D PE=1 SV=2	SC5D	-0.146302	0.714	116.7	83.3	121.8	117.6	108.8	84	88	79.9	0.00403173	0.0478906
Q6AI12	Ankyrin repeat domain-containing protein 40 OS=Homo sapiens OX=9606 GN=ANKRD40 PE=1 SV=2	ANKRD40	-0.143271	0.719	116.3	83.7	115.4	117	115.3	83	86.5	82.8	0.00024614	0.0180438
P14635	G2/mitotic-specific cyclin-B1 OS=Homo sapiens OX=9606 GN=CCNB1 PE=1 SV=1	CCNB1	-0.143271	0.719	116.4	83.6	115.9	114.1	122.9	78.7	83.3	85	0.00074101	0.0247782
O60427	Fatty acid desaturase 1 OS=Homo sapiens OX=9606 GN=FADS1 PE=1 SV=3	FADS1	-0.142668	0.72	116.3	83.7	118	121.3	109.4	86.5	85	79.8	0.00334728	0.0438115
P53350	Serine/threonine-protein kinase PLK1 OS=Homo sapiens OX=9606 GN=PLK1 PE=1 SV=1	PLK1	-0.142065	0.721	116.2	83.8	115.3	116.8	116.9	84.2	82.5	84.3	2.2655e-06	0.00645141
Q96Q89	Kinesin-like protein KIF20B OS=Homo sapiens OX=9606 GN=KIF20B PE=1 SV=3	KIF20B	-0.142065	0.721	116.2	83.8	115.3	119	116.8	84.2	84.5	80.1	7.3699e-05	0.0116195
Q5T8I9	Small RNA 2'-O-methyltransferase OS=Homo sapiens OX=9606 GN=HENMT1 PE=1 SV=1	HENMT1	-0.142065	0.721	116.2	83.8	117.2	120	110.6	84.5	79.7	88	0.00107622	0.0295541
O14757	Serine/threonine-protein kinase Chk1 OS=Homo sapiens OX=9606 GN=CHEK1 PE=1 SV=2	CHEK1	-0.140862	0.723	116.1	83.9	119.7	112.2	116.6	84.3	84.7	82.4	0.00219334	0.0364032
Q76L83	Putative Polycomb group protein ASXL2 OS=Homo sapiens OX=9606 GN=ASXL2 PE=1 SV=1	ASXL2	-0.136083	0.731	115.5	84.5	120.6	116.4	113.1	85.6	85.1	79.2	0.00037097	0.0206029
Q8NBJ4	Golgi membrane protein 1 OS=Homo sapiens OX=9606 GN=GOLM1 PE=1 SV=1	GOLM1	-0.134304	0.734	115.4	84.6	115.7	115.3	114.7	84.6	85.7	84	7.6133e-06	0.00835743
O14777	Kinetochore protein NDC80 homolog OS=Homo sapiens OX=9606 GN=NDC80 PE=1 SV=1	NDC80	-0.134304	0.734	115.4	84.6	113.8	115	118	83.6	84.3	85.3	0.0004264	0.0215908
Q99618	Cell division cycle-associated protein 3 OS=Homo sapiens OX=9606 GN=CDCA3 PE=1 SV=1	CDCA3	-0.133713	0.735	115.3	84.7	114.7	115.8	117.5	81.6	85.4	85	6.8999e-05	0.0116195
Q96KB5	Lymphokine-activated killer T-cell-originated protein kinase OS=Homo sapiens OX=9606 GN=PBK PE=1 SV=3	PBK	-0.133713	0.735	115.3	84.7	118.8	112.6	115.4	83.2	85.1	84.8	0.00148096	0.0320044
Q9NPR2	Semaphorin-4B OS=Homo sapiens OX=9606 GN=SEMA4B PE=1 SV=3	SEMA4B	-0.133122	0.736	115.2	84.8	112.2	122.5	115.3	77.8	87.3	84.9	0.00136116	0.0318026
Q53EZ4	Centrosomal protein of 55 kDa OS=Homo sapiens OX=9606 GN=CEP55 PE=1 SV=3	CEP55	-0.132533	0.737	115.1	84.9	115.3	112.2	119.1	81.2	87.3	85	0.00033807	0.0198745
Q5T9S5	Coiled-coil domain-containing protein 18 OS=Homo sapiens OX=9606 GN=CCDC18 PE=1 SV=1	CCDC18	-0.131944	0.738	115.1	84.9	118.6	116	112.2	85.6	85.7	81.9	0.00034232	0.0199552
Q15398	Disks large-associated protein 5 OS=Homo sapiens OX=9606 GN=DLGAP5 PE=1 SV=2	DLGAP5	-0.131356	0.739	115	85	115.6	116.7	114.4	86.1	85.4	81.8	0.00027389	0.0182424
Q86U70	LIM domain-binding protein 1 OS=Homo sapiens OX=9606 GN=LDB1 PE=1 SV=2	LDB1	-0.129596	0.742	114.8	85.2	114.3	107.4	116	84.8	84.5	93	0.00282169	0.0409479
Q8NG31	Kinetochore scaffold 1 OS=Homo sapiens OX=9606 GN=KNL1 PE=1 SV=3	KNL1	-0.124939	0.75	114.3	85.7	113.3	114.5	115.2	85.1	86	85.9	2.3631e-05	0.00835743
Q99523	Sortilin OS=Homo sapiens OX=9606 GN=SORT1 PE=1 SV=3	SORT1	-0.124939	0.75	114.3	85.7	114.1	117.4	112	86.8	84.1	85.6	0.00055036	0.0229395
Q96BD8	Spindle and kinetochore-associated protein 1 OS=Homo sapiens OX=9606 GN=SKA1 PE=1 SV=1	SKA1	-0.12436	0.751	114.2	85.8	111.7	114.3	116.4	85.8	86.1	85.7	0.00215626	0.0364032
Q13112	Chromatin assembly factor 1 subunit B OS=Homo sapiens OX=9606 GN=CHAF1B PE=1 SV=1	CHAF1B	-0.12436	0.751	114.2	85.8	115.3	113.7	115	88.1	86.4	81.6	0.00280885	0.0408533
Q9HAW4	Claspin OS=Homo sapiens OX=9606 GN=CLSPN PE=1 SV=3	CLSPN	-0.123782	0.752	114.2	85.8	110	114.3	116.1	85.5	88.1	85.9	0.0012865	0.0312044
Q12772	Sterol regulatory element-binding protein 2 OS=Homo sapiens OX=9606 GN=SREBF2 PE=1 SV=2	SREBF2	-0.123205	0.753	114.1	85.9	114.6	115.3	110.1	86.3	89.9	83.8	0.00039111	0.0211239
Q6PL18	ATPase family AAA domain-containing protein 2 OS=Homo sapiens OX=9606 GN=ATAD2 PE=1 SV=1	ATAD2	-0.122053	0.755	114	86	111.2	114.4	116.2	85.2	86.7	86.3	0.00132067	0.0315007
Q66K64	DDB1- and CUL4-associated factor 15 OS=Homo sapiens OX=9606 GN=DCAF15 PE=1 SV=1	DCAF15	-0.122053	0.755	114	86	113.3	116	111.7	83	85.5	90.6	0.00143082	0.0318419
P52732	Kinesin-like protein KIF11 OS=Homo sapiens OX=9606 GN=KIF11 PE=1 SV=2	KIF11	-0.121478	0.756	113.9	86.1	109.8	116	114.9	86.9	87.3	85.1	0.00218594	0.0364032
Q16763	Ubiquitin-conjugating enzyme E2 S OS=Homo sapiens OX=9606 GN=UBE2S PE=1 SV=2	UBE2S	-0.119758	0.759	113.7	86.3	113.7	111.5	115.4	83.1	86.2	90.2	0.00118879	0.0296642
P49642	DNA primase small subunit OS=Homo sapiens OX=9606 GN=PRIM1 PE=1 SV=1	PRIM1	-0.119758	0.759	113.7	86.3	114.4	114.3	114.6	83	86.8	86.9	0.00189108	0.0350435
Q9BV73	Centrosome-associated protein CEP250 OS=Homo sapiens OX=9606 GN=CEP250 PE=1 SV=2	CEP250	-0.119758	0.759	113.7	86.3	120.8	109.5	114.3	80.9	87.8	86.8	0.00285793	0.0410131
Q96L50	Leucine-rich repeat protein 1 OS=Homo sapiens OX=9606 GN=LRR1 PE=1 SV=2	LRR1	-0.119186	0.76	113.7	86.3	114.6	109.1	114.3	91.3	86.8	83.9	0.00096129	0.0279015
Q9NVP2	Histone chaperone ASF1B OS=Homo sapiens OX=9606 GN=ASF1B PE=1 SV=1	ASF1B	-0.119186	0.76	113.6	86.4	111.9	115	111.3	92	84.8	85	0.00273199	0.040409
Q9BZD4	Kinetochore protein Nuf2 OS=Homo sapiens OX=9606 GN=NUF2 PE=1 SV=2	NUF2	-0.116339	0.765	113.3	86.7	113.3	112.1	117	83.7	87.3	86.6	0.00017316	0.0163931
Q9UPT9	Ubiquitin carboxyl-terminal hydrolase 22 OS=Homo sapiens OX=9606 GN=USP22 PE=1 SV=2	USP22	-0.116339	0.765	113.3	86.7	118.4	112.3	112.7	84	86.5	86.2	0.00165631	0.0332772
Q9NZ45	CDGSH iron-sulfur domain-containing protein 1 OS=Homo sapiens OX=9606 GN=CISD1 PE=1 SV=1	CISD1	-0.116339	0.765	113.3	86.7	112.9	114.5	115.6	81.1	87.5	88.4	0.00316361	0.0423792
Q9NRZ9	Lymphoid-specific helicase OS=Homo sapiens OX=9606 GN=HELLS PE=1 SV=1	HELLS	-0.114639	0.768	113.1	86.9	112.3	112	115.5	86.2	88.4	85.5	7.3148e-05	0.0116195
Q9UKW4	Guanine nucleotide exchange factor VAV3 OS=Homo sapiens OX=9606 GN=VAV3 PE=1 SV=1	VAV3	-0.114639	0.768	113.1	86.9	113.3	115.5	109.5	87.1	86.6	88.1	0.00303766	0.0420518
Q96GD4	Aurora kinase B OS=Homo sapiens OX=9606 GN=AURKB PE=1 SV=3	AURKB	-0.113509	0.77	113	87	108.4	113.6	116.1	84	87.5	90.4	0.0011568	0.0296642
P57087	Junctional adhesion molecule B OS=Homo sapiens OX=9606 GN=JAM2 PE=1 SV=1	JAM2	0.113943	1.3	87	113	83.3	88.6	89.5	115.7	115.2	107.8	0.00174055	0.0343017
Q8IVF2	Protein AHNAK2 OS=Homo sapiens OX=9606 GN=AHNAK2 PE=1 SV=2	AHNAK2	0.113943	1.3	86.9	113.1	86.4	85.9	88.3	112.3	117.3	109.9	0.00350088	0.0448902
Q02318	Sterol 26-hydroxylase, mitochondrial OS=Homo sapiens OX=9606 GN=CYP27A1 PE=1 SV=1	CYP27A1	0.114944	1.303	86.8	113.2	86.5	92.2	86.2	113.4	112.6	109.1	0.0010782	0.0295541
P46821	Microtubule-associated protein 1B OS=Homo sapiens OX=9606 GN=MAP1B PE=1 SV=2	MAP1B	0.115278	1.304	86.8	113.2	86.3	86.5	88.6	112.8	114.1	111.7	1.4578e-05	0.00835743
Q66K89	Transcription factor E4F1 OS=Homo sapiens OX=9606 GN=E4F1 PE=1 SV=2	E4F1	0.116276	1.307	86.7	113.3	83.8	87.3	88.3	111.6	114.2	114.8	0.00016427	0.0162792
P48307	Tissue factor pathway inhibitor 2 OS=Homo sapiens OX=9606 GN=TFPI2 PE=1 SV=1	TFPI2	0.11694	1.309	86.6	113.4	89.7	86.6	84	113.4	114.8	111.5	0.00056292	0.023028
P43490	Nicotinamide phosphoribosyltransferase OS=Homo sapiens OX=9606 GN=NAMPT PE=1 SV=1	NAMPT	0.119586	1.317	86.3	113.7	81.9	89.3	86.8	113	114.7	114.3	0.00417426	0.0487678
P07996	Thrombospondin-1 OS=Homo sapiens OX=9606 GN=THBS1 PE=1 SV=2	THBS1	0.121231	1.322	86.1	113.9	82.3	86.7	86.6	115.8	114.5	114.1	0.0008935	0.0269362
Q86WW8	Cytochrome c oxidase assembly factor 5 OS=Homo sapiens OX=9606 GN=COA5 PE=1 SV=1	COA5	0.122216	1.325	86	114	84.9	88.9	84.8	112.5	117.4	111.4	0.00044089	0.0217048
O60701	UDP-glucose 6-dehydrogenase OS=Homo sapiens OX=9606 GN=UGDH PE=1 SV=1	UGDH	0.123852	1.33	85.8	114.2	85.7	83.2	89.6	114.1	112.2	115.1	0.00124329	0.0306323
P11021	Endoplasmic reticulum chaperone BiP OS=Homo sapiens OX=9606 GN=HSPA5 PE=1 SV=2	HSPA5	0.12483	1.333	85.7	114.3	84.6	87.5	86.1	115.1	112	114.8	3.373e-05	0.00923155
Q14767	Latent-transforming growth factor beta-binding protein 2 OS=Homo sapiens OX=9606 GN=LTBP2 PE=1 SV=3	LTBP2	0.125156	1.334	85.7	114.3	81	85.3	85.8	113.8	120.2	113.8	0.00045783	0.0217048
Q96P48	Arf-GAP with Rho-GAP domain, ANK repeat and PH domain-containing protein 1 OS=Homo sapiens OX=9606 GN=ARAP1 PE=1 SV=3	ARAP1	0.125806	1.336	85.6	114.4	84.9	90.8	81.5	119.7	113.5	109.6	0.00209806	0.0361147
P80217	Interferon-induced 35 kDa protein OS=Homo sapiens OX=9606 GN=IFI35 PE=1 SV=5	IFI35	0.125806	1.336	85.6	114.4	84.7	91.2	85	113.6	114.1	111.5	0.00285844	0.0410131
P21399	Cytoplasmic aconitate hydratase OS=Homo sapiens OX=9606 GN=ACO1 PE=1 SV=3	ACO1	0.127429	1.341	85.4	114.6	85.3	84.9	87.4	114.5	114.7	113.2	3.4566e-05	0.00923155
Q5JS37	NHL repeat-containing protein 3 OS=Homo sapiens OX=9606 GN=NHLRC3 PE=2 SV=1	NHLRC3	0.131298	1.353	85	115	82.7	92.8	82.2	120.2	111.9	110.2	0.00383265	0.04665
O43772	Mitochondrial carnitine/acylcarnitine carrier protein OS=Homo sapiens OX=9606 GN=SLC25A20 PE=1 SV=1	SLC25A20	0.131619	1.354	85	115	80.8	88.9	84.9	114.9	118.9	111.6	0.00068969	0.0242862
Q14114	Low-density lipoprotein receptor-related protein 8 OS=Homo sapiens OX=9606 GN=LRP8 PE=1 SV=4	LRP8	0.131619	1.354	85	115	87.1	84.6	83.3	118.8	111.7	114.5	0.0009125	0.0269362
Q13530	Serine incorporator 3 OS=Homo sapiens OX=9606 GN=SERINC3 PE=2 SV=2	SERINC3	0.131939	1.355	84.9	115.1	86.1	82.8	85.9	112	116.7	116.5	0.00018342	0.0163931
O95639	Cleavage and polyadenylation specificity factor subunit 4 OS=Homo sapiens OX=9606 GN=CPSF4 PE=1 SV=1	CPSF4	0.13226	1.356	84.9	115.1	79	89	85.8	116.4	110.2	119.7	0.00162724	0.0330903
Q16739	Ceramide glucosyltransferase OS=Homo sapiens OX=9606 GN=UGCG PE=1 SV=1	UGCG	0.13226	1.356	84.9	115.1	88.5	83.8	81.8	121.7	110.6	113.6	0.00305211	0.0420518
P50281	Matrix metalloproteinase-14 OS=Homo sapiens OX=9606 GN=MMP14 PE=1 SV=3	MMP14	0.1329	1.358	84.8	115.2	84.3	88.2	81.2	120.1	111.7	114.5	0.00076906	0.0249703
P12429	Annexin A3 OS=Homo sapiens OX=9606 GN=ANXA3 PE=1 SV=3	ANXA3	0.133539	1.36	84.7	115.3	85.5	82.7	89.7	108.2	116.3	117.5	0.00221926	0.0366548
Q16875	6-phosphofructo-2-kinase/fructose-2,6-bisphosphatase 3 OS=Homo sapiens OX=9606 GN=PFKFB3 PE=1 SV=1	PFKFB3	0.134814	1.364	84.6	115.4	83.3	88	84.3	115	115	114.4	0.0019699	0.035494
P02462	Collagen alpha-1(IV) chain OS=Homo sapiens OX=9606 GN=COL4A1 PE=1 SV=4	COL4A1	0.135133	1.365	84.6	115.4	83.9	84.6	84.1	113.8	118.7	114.8	0.00189438	0.0350435
Q99650	Oncostatin-M-specific receptor subunit beta OS=Homo sapiens OX=9606 GN=OSMR PE=1 SV=1	OSMR	0.135769	1.367	84.5	115.5	87.6	84.2	79.4	115	118.9	114.9	0.00103738	0.0291348
P05997	Collagen alpha-2(V) chain OS=Homo sapiens OX=9606 GN=COL5A2 PE=1 SV=3	COL5A2	0.136403	1.369	84.4	115.6	81.7	85.6	87.3	109.9	117.2	118.3	0.00140342	0.0318026
P78330	Phosphoserine phosphatase OS=Homo sapiens OX=9606 GN=PSPH PE=1 SV=2	PSPH	0.137037	1.371	84.4	115.6	85.5	80.2	84.4	115.7	118.7	115.5	0.00019214	0.0163931
P55082	Microfibril-associated glycoprotein 3 OS=Homo sapiens OX=9606 GN=MFAP3 PE=2 SV=1	MFAP3	0.137671	1.373	84.3	115.7	81.8	89.9	82.4	120.1	113.2	112.6	0.00102072	0.0290105
P31431	Syndecan-4 OS=Homo sapiens OX=9606 GN=SDC4 PE=1 SV=2	SDC4	0.138618	1.376	84.2	115.8	85.6	83.2	85.3	110.8	117.4	117.7	0.00262823	0.0395489
P05067	Amyloid-beta A4 protein OS=Homo sapiens OX=9606 GN=APP PE=1 SV=3	APP	0.139879	1.38	84	116	83.3	88.8	82.7	115.9	114.9	114.4	0.00284889	0.0410131
Q7Z3D4	LysM and putative peptidoglycan-binding domain-containing protein 3 OS=Homo sapiens OX=9606 GN=LYSMD3 PE=1 SV=2	LYSMD3	0.141136	1.384	83.9	116.1	85.8	84.7	82.1	119.2	117.2	111	0.00196643	0.035494
P15260	Interferon gamma receptor 1 OS=Homo sapiens OX=9606 GN=IFNGR1 PE=1 SV=1	IFNGR1	0.14145	1.385	83.9	116.1	79.9	90.5	84.2	117.1	116.6	111.7	0.00278521	0.0408478
P47895	Aldehyde dehydrogenase family 1 member A3 OS=Homo sapiens OX=9606 GN=ALDH1A3 PE=1 SV=2	ALDH1A3	0.143015	1.39	83.7	116.3	82.3	83.6	85	116	117	116.2	0.00011261	0.0138326
O14975	Very long-chain acyl-CoA synthetase OS=Homo sapiens OX=9606 GN=SLC27A2 PE=1 SV=2	SLC27A2	0.144885	1.396	83.5	116.5	79.9	86.3	83.9	120.5	117.1	112.4	0.0004881	0.0217048
Q92604	Acyl-CoA:lysophosphatidylglycerol acyltransferase 1 OS=Homo sapiens OX=9606 GN=LPGAT1 PE=1 SV=1	LPGAT1	0.146128	1.4	83.3	116.7	88.1	82.8	83.4	118.3	110.5	116.8	0.00082867	0.025778
P08174	Complement decay-accelerating factor OS=Homo sapiens OX=9606 GN=CD55 PE=1 SV=4	CD55	0.146128	1.4	83.3	116.7	84.3	86.9	74.6	124.3	111.9	118	0.00223583	0.0367171
P01024	Complement C3 OS=Homo sapiens OX=9606 GN=C3 PE=1 SV=2	C3	0.146438	1.401	83.3	116.7	85.2	83.6	82.4	113.7	118	117.1	0.00011366	0.0138326
Q9UH62	Armadillo repeat-containing X-linked protein 3 OS=Homo sapiens OX=9606 GN=ARMCX3 PE=1 SV=1	ARMCX3	0.146438	1.401	83.3	116.7	83.5	85.8	80.1	118.7	116.9	115	0.00019577	0.0163931
Q9H469	F-box/LRR-repeat protein 15 OS=Homo sapiens OX=9606 GN=FBXL15 PE=1 SV=2	FBXL15	0.149527	1.411	82.9	117.1	82.2	90	82.6	116.6	111.4	117.2	0.00101012	0.0289554
Q8NC42	E3 ubiquitin-protein ligase RNF149 OS=Homo sapiens OX=9606 GN=RNF149 PE=2 SV=2	RNF149	0.150756	1.415	82.8	117.2	81.4	90.5	80.7	120.8	115.2	111.4	0.00177009	0.0347836
P08572	Collagen alpha-2(IV) chain OS=Homo sapiens OX=9606 GN=COL4A2 PE=1 SV=4	COL4A2	0.151676	1.418	82.7	117.3	79.3	85.2	83.5	118.4	111.3	122.2	0.00214104	0.0364032
P52789	Hexokinase-2 OS=Homo sapiens OX=9606 GN=HK2 PE=1 SV=2	HK2	0.1529	1.422	82.6	117.4	80.5	86.8	82.4	118.7	117.2	114.4	0.0002682	0.018117
Q9Y4H2	Insulin receptor substrate 2 OS=Homo sapiens OX=9606 GN=IRS2 PE=1 SV=2	IRS2	0.1529	1.422	82.6	117.4	76.5	90	81.5	113.6	115.9	122.4	0.00311322	0.0423363
Q96BW9	Phosphatidate cytidylyltransferase, mitochondrial OS=Homo sapiens OX=9606 GN=TAMM41 PE=1 SV=2	TAMM41	0.153815	1.425	82.5	117.5	87.4	81.9	82.6	117.7	118.9	111.5	0.0005397	0.0229395
P09038	Fibroblast growth factor 2 OS=Homo sapiens OX=9606 GN=FGF2 PE=1 SV=3	FGF2	0.161667	1.451	81.6	118.4	83.9	82.6	78.6	123.7	119.9	111.4	0.00383372	0.04665
O43187	Interleukin-1 receptor-associated kinase-like 2 OS=Homo sapiens OX=9606 GN=IRAK2 PE=1 SV=2	IRAK2	0.162266	1.453	81.5	118.5	80.8	84.5	80.1	119.9	117.4	117.3	8.8152e-05	0.0127839
P04792	Heat shock protein beta-1 OS=Homo sapiens OX=9606 GN=HSPB1 PE=1 SV=2	HSPB1	0.162266	1.453	81.5	118.5	82.3	78.1	86.1	111	122.9	119.6	0.00205751	0.0360255
Q9Y2J8	Protein-arginine deiminase type-2 OS=Homo sapiens OX=9606 GN=PADI2 PE=1 SV=2	PADI2	0.165541	1.464	81.2	118.8	79.3	83.9	80.6	121.9	116.4	117.9	7.7888e-05	0.0120087
Q9BRR8	G patch domain-containing protein 1 OS=Homo sapiens OX=9606 GN=GPATCH1 PE=1 SV=1	GPATCH1	0.168497	1.474	80.8	119.2	80.7	78.6	81.5	118.9	121.6	118.8	6.3847e-06	0.00835743
O14495	Phospholipid phosphatase 3 OS=Homo sapiens OX=9606 GN=PLPP3 PE=1 SV=1	PLPP3	0.168792	1.475	80.8	119.2	74.7	82.6	82.1	116.4	123	121.1	0.00033772	0.0198745
P07093	Glia-derived nexin OS=Homo sapiens OX=9606 GN=SERPINE2 PE=1 SV=1	SERPINE2	0.169086	1.476	80.8	119.2	81.2	81.4	77.3	124.6	115.5	119.9	0.00091213	0.0269362
Q7L7V1	Putative pre-mRNA-splicing factor ATP-dependent RNA helicase DHX32 OS=Homo sapiens OX=9606 GN=DHX32 PE=1 SV=1	DHX32	0.172019	1.486	80.4	119.6	84.4	79.3	72.2	130.1	117.9	116	0.0019872	0.0356207
P48200	Iron-responsive element-binding protein 2 OS=Homo sapiens OX=9606 GN=IREB2 PE=1 SV=3	IREB2	0.173769	1.492	80.3	119.7	79.7	85.9	78.5	119.2	118.9	117.7	0.00280665	0.0408533
Q9UHI8	A disintegrin and metalloproteinase with thrombospondin motifs 1 OS=Homo sapiens OX=9606 GN=ADAMTS1 PE=1 SV=4	ADAMTS1	0.174641	1.495	80.2	119.8	76.8	84.5	78.7	125.9	116.5	117.6	0.00059645	0.0233289
Q8NFZ0	F-box DNA helicase 1 OS=Homo sapiens OX=9606 GN=FBH1 PE=1 SV=2	FBH1	0.174641	1.495	80.2	119.8	69.8	88.2	79.5	115.2	118.8	128.4	0.00425856	0.0491541
O14730	Serine/threonine-protein kinase RIO3 OS=Homo sapiens OX=9606 GN=RIOK3 PE=1 SV=2	RIOK3	0.179264	1.511	79.7	120.3	76.8	82.8	81.4	112.9	123	123.1	0.00181661	0.0348302
Q96RU7	Tribbles homolog 3 OS=Homo sapiens OX=9606 GN=TRIB3 PE=1 SV=2	TRIB3	0.179839	1.513	79.6	120.4	76.9	83	79.3	124.6	116.3	119.9	0.00028146	0.0182424
Q9ULF5	Zinc transporter ZIP10 OS=Homo sapiens OX=9606 GN=SLC39A10 PE=1 SV=2	SLC39A10	0.180126	1.514	79.6	120.4	80.3	78.8	79.1	117.8	119.8	124.1	0.00121052	0.0299981
Q03169	Tumor necrosis factor alpha-induced protein 2 OS=Homo sapiens OX=9606 GN=TNFAIP2 PE=2 SV=2	TNFAIP2	0.182985	1.524	79.2	120.8	79.1	79.2	77.4	124.3	120.6	119.5	0.00026271	0.0180438
Q16877	6-phosphofructo-2-kinase/fructose-2,6-bisphosphatase 4 OS=Homo sapiens OX=9606 GN=PFKFB4 PE=2 SV=6	PFKFB4	0.183839	1.527	79.2	120.8	79.1	78.9	77.2	118.5	120.4	125.8	0.00139234	0.0318026
Q99075	Proheparin-binding EGF-like growth factor OS=Homo sapiens OX=9606 GN=HBEGF PE=1 SV=1	HBEGF	0.184691	1.53	79.1	120.9	86.8	77.6	79.3	124	121.3	111.1	0.00217997	0.0364032
O95832	Claudin-1 OS=Homo sapiens OX=9606 GN=CLDN1 PE=1 SV=1	CLDN1	0.184975	1.531	79	121	76.3	86.1	74.8	116.8	129.5	116.6	0.00187663	0.0350435
Q16822	Phosphoenolpyruvate carboxykinase [GTP], mitochondrial OS=Homo sapiens OX=9606 GN=PCK2 PE=1 SV=4	PCK2	0.190051	1.549	78.5	121.5	79.7	79.2	75.2	125	122.6	118.4	9.4158e-05	0.012813
Q9Y287	Integral membrane protein 2B OS=Homo sapiens OX=9606 GN=ITM2B PE=1 SV=1	ITM2B	0.190051	1.549	78.5	121.5	76.3	83.3	79.1	123.7	122.5	115.1	0.00039713	0.0211239
Q96HV5	Transmembrane protein 41A OS=Homo sapiens OX=9606 GN=TMEM41A PE=1 SV=1	TMEM41A	0.193681	1.562	78.1	121.9	82.6	79.6	72.1	116.7	124.7	124.3	0.00049738	0.0219766
Q8N961	Ankyrin repeat and BTB/POZ domain-containing protein 2 OS=Homo sapiens OX=9606 GN=ABTB2 PE=2 SV=2	ABTB2	0.1959	1.57	77.8	122.2	72.1	83.2	78	122.6	124.4	119.8	0.00177503	0.0347836
P37173	TGF-beta receptor type-2 OS=Homo sapiens OX=9606 GN=TGFBR2 PE=1 SV=2	TGFBR2	0.197832	1.577	77.6	122.4	73.8	86	75.7	119.4	125.9	119.1	0.00166109	0.0332772
A6NJ78	Probable methyltransferase-like protein 15 OS=Homo sapiens OX=9606 GN=METTL15 PE=1 SV=1	METTL15	0.199206	1.582	77.5	122.5	79.1	74.4	77.5	121.2	125.1	122.6	1.839e-05	0.00835743
Q08431	Lactadherin OS=Homo sapiens OX=9606 GN=MFGE8 PE=1 SV=2	MFGE8	0.208173	1.615	76.5	123.5	75.2	80.8	72.6	130.2	121.4	119.8	0.00045191	0.0217048
P00749	Urokinase-type plasminogen activator OS=Homo sapiens OX=9606 GN=PLAU PE=1 SV=2	PLAU	0.211654	1.628	76.1	123.9	76.9	70.5	78.1	118.4	125.2	131	0.00074922	0.0247782
O95405	Zinc finger FYVE domain-containing protein 9 OS=Homo sapiens OX=9606 GN=ZFYVE9 PE=1 SV=2	ZFYVE9	0.211921	1.629	76.1	123.9	83.4	76.5	74.9	126.5	114.2	124.6	0.00127259	0.0310844
Q9Y4C1	Lysine-specific demethylase 3A OS=Homo sapiens OX=9606 GN=KDM3A PE=1 SV=4	KDM3A	0.214049	1.637	75.8	124.2	67.8	80.1	78.3	114.2	128.2	131.5	0.0024055	0.0382572
Q99576	TSC22 domain family protein 3 OS=Homo sapiens OX=9606 GN=TSC22D3 PE=1 SV=2	TSC22D3	0.214314	1.638	75.8	124.2	70.8	83.5	74.9	129.2	122.7	118.9	0.00074885	0.0247782
Q9HD34	LYR motif-containing protein 4 OS=Homo sapiens OX=9606 GN=LYRM4 PE=1 SV=1	LYRM4	0.215373	1.642	75.7	124.3	81.2	74.7	75.1	123.4	123.7	121.9	0.00115452	0.0296642
Q13501	Sequestosome-1 OS=Homo sapiens OX=9606 GN=SQSTM1 PE=1 SV=1	SQSTM1	0.216166	1.645	75.6	124.4	74.7	75.1	78.7	123.5	122.5	125.6	1.6617e-05	0.00835743
P05362	Intercellular adhesion molecule 1 OS=Homo sapiens OX=9606 GN=ICAM1 PE=1 SV=2	ICAM1	0.218798	1.655	75.3	124.7	78.8	75.6	73.1	121.2	125	126.3	2.904e-05	0.00874665
P05452	Tetranectin OS=Homo sapiens OX=9606 GN=CLEC3B PE=1 SV=3	CLEC3B	0.223755	1.674	74.8	125.2	68.6	73.3	81.9	130.9	122.7	122.6	0.00075391	0.0247782
Q99988	Growth/differentiation factor 15 OS=Homo sapiens OX=9606 GN=GDF15 PE=1 SV=3	GDF15	0.229938	1.698	74.1	125.9	70.5	78.6	73.8	128.6	123.3	125.3	0.00014619	0.0159551
Q8WY91	THAP domain-containing protein 4 OS=Homo sapiens OX=9606 GN=THAP4 PE=1 SV=2	THAP4	0.23147	1.704	74	126	63.6	81.3	73.5	125.3	135.2	121.1	0.00140595	0.0318026
Q5JPI9	EEF1A lysine methyltransferase 2 OS=Homo sapiens OX=9606 GN=EEF1AKMT2 PE=1 SV=2	EEF1AKMT2	0.240549	1.74	73	127	72.7	71.9	74.3	123.5	131	126.6	0.00064422	0.0235814
P17676	CCAAT/enhancer-binding protein beta OS=Homo sapiens OX=9606 GN=CEBPB PE=1 SV=2	CEBPB	0.254306	1.796	71.5	128.5	68.8	73.2	71	132.5	126.8	127.6	2.8414e-05	0.00874665
Q9BQG2	Peroxisomal NADH pyrophosphatase NUDT12 OS=Homo sapiens OX=9606 GN=NUDT12 PE=1 SV=1	NUDT12	0.255273	1.8	71.4	128.6	71.6	75.8	69.2	129.7	128.9	124.8	3.463e-05	0.00923155
Q96Q07	BTB/POZ domain-containing protein 9 OS=Homo sapiens OX=9606 GN=BTBD9 PE=1 SV=2	BTBD9	0.269279	1.859	70	130	80.5	69.1	68.3	136.9	116.9	128.4	0.00239982	0.0382572
Q1W6H9	Protein FAM110C OS=Homo sapiens OX=9606 GN=FAM110C PE=1 SV=2	FAM110C	0.278067	1.897	69	131	65.4	75.7	70.6	120.1	134	134.2	0.00100641	0.0289554
Q9BY76	Angiopoietin-related protein 4 OS=Homo sapiens OX=9606 GN=ANGPTL4 PE=1 SV=2	ANGPTL4	0.278525	1.899	69	131	63.5	70	69.7	122.1	132.3	142.5	0.00405644	0.0480416
Q15011	Homocysteine-responsive endoplasmic reticulum-resident ubiquitin-like domain member 1 protein OS=Homo sapiens OX=9606 GN=HERPUD1 PE=1 SV=1	HERPUD1	0.286456	1.934	68.2	131.8	78.8	60.7	67.3	125.5	130.1	137.7	0.00116283	0.0296642
Q8IXH6	Tumor protein p53-inducible nuclear protein 2 OS=Homo sapiens OX=9606 GN=TP53INP2 PE=1 SV=2	TP53INP2	0.291369	1.956	67.7	132.3	60.3	68.2	70.2	123.8	133.4	144	0.00196203	0.035494
O60238	BCL2/adenovirus E1B 19 kDa protein-interacting protein 3-like OS=Homo sapiens OX=9606 GN=BNIP3L PE=1 SV=1	BNIP3L	0.292034	1.959	67.6	132.4	68.2	70.3	61.9	135.9	133.6	130.1	7.3646e-05	0.0116195
P07305	Histone H1.0 OS=Homo sapiens OX=9606 GN=H1F0 PE=1 SV=3	H1F0	0.294687	1.971	67.3	132.7	69.6	70.7	61	137.1	138	123.6	0.00064618	0.0235814
P26022	Pentraxin-related protein PTX3 OS=Homo sapiens OX=9606 GN=PTX3 PE=1 SV=3	PTX3	0.304491	2.016	66.3	133.7	67.3	68	66	135.6	127.4	135.8	0.00118341	0.0296642
P78556	C-C motif chemokine 20 OS=Homo sapiens OX=9606 GN=CCL20 PE=1 SV=1	CCL20	0.310056	2.042	65.7	134.3	60.5	76.8	65.7	134.2	139.2	123.5	0.00064083	0.0235814
P08476	Inhibin beta A chain OS=Homo sapiens OX=9606 GN=INHBA PE=1 SV=2	INHBA	0.313656	2.059	65.4	134.6	63.2	66.3	65.4	138.8	131.5	134.8	0.00015286	0.0160665
Q96RS0	Trimethylguanosine synthase OS=Homo sapiens OX=9606 GN=TGS1 PE=1 SV=3	TGS1	0.319522	2.087	64.8	135.2	62.4	69.4	63.9	140.1	133.3	130.9	5.9056e-05	0.0116195
Q6P087	Mitochondrial mRNA pseudouridine synthase RPUSD3 OS=Homo sapiens OX=9606 GN=RPUSD3 PE=1 SV=3	RPUSD3	0.31973	2.088	64.8	135.2	62.7	67	64.8	138.1	132.2	135.3	1.1164e-05	0.00835743
P62745	Rho-related GTP-binding protein RhoB OS=Homo sapiens OX=9606 GN=RHOB PE=1 SV=1	RHOB	0.324282	2.11	64.3	135.7	64.4	66.8	62.3	139.4	131.3	135.8	8.7873e-05	0.0127839
Q07108	Early activation antigen CD69 OS=Homo sapiens OX=9606 GN=CD69 PE=1 SV=1	CD69	0.324488	2.111	64.3	135.7	58.3	65.4	70.3	128.1	138	140	0.00015583	0.0161342
O00458	Interferon-related developmental regulator 1 OS=Homo sapiens OX=9606 GN=IFRD1 PE=1 SV=4	IFRD1	0.334856	2.162	63.3	136.7	61.5	65.8	62.8	142.6	131.5	135.8	0.00055124	0.0229395
Q8N960	Centrosomal protein of 120 kDa OS=Homo sapiens OX=9606 GN=CEP120 PE=1 SV=2	CEP120	0.338656	2.181	62.9	137.1	53.4	65.3	63.5	147.2	132.1	138.4	0.00019505	0.0163931
P98066	Tumor necrosis factor-inducible gene 6 protein OS=Homo sapiens OX=9606 GN=TNFAIP6 PE=1 SV=2	TNFAIP6	0.360593	2.294	60.7	139.3	57.2	62.6	60.7	139.2	136.8	143.6	9.8187e-06	0.00835743
P38936	Cyclin-dependent kinase inhibitor 1 OS=Homo sapiens OX=9606 GN=CDKN1A PE=1 SV=3	CDKN1A	0.380392	2.401	58.8	141.2	59.2	55.6	65.3	128.1	142	149.7	0.00200576	0.0357685
Q13077	TNF receptor-associated factor 1 OS=Homo sapiens OX=9606 GN=TRAF1 PE=1 SV=1	TRAF1	0.401228	2.519	56.8	143.2	56.8	65	50.9	144.7	139.6	143	0.00080149	0.0254049
P78380	Oxidized low-density lipoprotein receptor 1 OS=Homo sapiens OX=9606 GN=OLR1 PE=1 SV=1	OLR1	0.436481	2.732	53.6	146.4	57.1	50	53.7	146.7	144.3	148.2	2.5322e-05	0.00835743
A6NKC9	SH2 domain-containing protein 7 OS=Homo sapiens OX=9606 GN=SH2D7 PE=4 SV=2	SH2D7	0.441066	2.761	53.2	146.8	54.3	53.5	45.5	154.9	144	147.7	2.4433e-05	0.00835743
P10145	Interleukin-8 OS=Homo sapiens OX=9606 GN=CXCL8 PE=1 SV=1	CXCL8	0.442793	2.772	53	147	69.4	47.1	52.8	151.5	132.8	146.4	0.000657	0.0236146
O76061	Stanniocalcin-2 OS=Homo sapiens OX=9606 GN=STC2 PE=1 SV=1	STC2	0.452859	2.837	52.1	147.9	52.8	53.6	52.8	151.5	139.6	149.8	0.0014893	0.0320708
P05231	Interleukin-6 OS=Homo sapiens OX=9606 GN=IL6 PE=1 SV=1	IL6	0.453624	2.842	52.1	147.9	51.4	54.8	50.5	146.1	143.6	153.5	0.00016224	0.0162792
P59894	Doublecortin domain-containing protein 1 OS=Homo sapiens OX=9606 GN=DCDC1 PE=2 SV=2	DCDC1	0.523876	3.341	46.1	153.9	40.8	55.6	46.9	156.8	142.7	157.1	8.8684e-05	0.0127839
O43345	Zinc finger protein 208 OS=Homo sapiens OX=9606 GN=ZNF208 PE=2 SV=2	ZNF208	0.535674	3.433	45.1	154.9	42.6	48.8	44.4	167	145	152.2	0.00191988	0.0351761
P35354	Prostaglandin G/H synthase 2 OS=Homo sapiens OX=9606 GN=PTGS2 PE=1 SV=2	PTGS2	0.538322	3.454	44.9	155.1	44.5	47.9	43.7	153.3	153.6	157	4.2807e-07	0.00296904
P03956	Interstitial collagenase OS=Homo sapiens OX=9606 GN=MMP1 PE=1 SV=3	MMP1	0.541579	3.48	44.6	155.4	39.3	44	49.2	166.2	148.2	153.2	0.00031727	0.019477
Q9UJQ4	Sal-like protein 4 OS=Homo sapiens OX=9606 GN=SALL4 PE=1 SV=1	SALL4	0.569257	3.709	42.5	157.5	44.9	42.7	35.6	161.5	158.4	156.8	5.2065e-05	0.0116195
Q6JBY9	CapZ-interacting protein OS=Homo sapiens OX=9606 GN=RCSD1 PE=1 SV=1	RCSD1	0.61437	4.115	39.1	160.9	34.8	47.5	39.2	152.7	164.2	161.5	2.0694e-05	0.00835743
Q6YBV0	Proton-coupled amino acid transporter 4 OS=Homo sapiens OX=9606 GN=SLC36A4 PE=1 SV=1	SLC36A4	0.638589	4.351	37.4	162.6	40.3	34.9	36.6	159.4	156	172.8	0.00071679	0.0247382
Q7RTR2	NLR family CARD domain-containing protein 3 OS=Homo sapiens OX=9606 GN=NLRC3 PE=1 SV=2	NLRC3	0.666518	4.64	35.5	164.5	36.2	30.5	39.3	168.4	167.9	157.6	1.6841e-05	0.00835743
Q8IZY2	ATP-binding cassette sub-family A member 7 OS=Homo sapiens OX=9606 GN=ABCA7 PE=1 SV=3	ABCA7	0.721893	5.271	31.9	168.1	34	30.9	32.4	170.8	161.4	170.6	0.00020874	0.0166693
O76083	High affinity cGMP-specific 3',5'-cyclic phosphodiesterase 9A OS=Homo sapiens OX=9606 GN=PDE9A PE=1 SV=1	PDE9A	0.976075	9.464	19.1	180.9	19.6	20	15.7	185.8	185.5	173.5	0.0001829	0.0163931
